# Supplementary material for: Postprandial glycaemia-lowering effect of a green tea cultivar Sunrouge and cultivar-specific metabolic profiling for determining bioactivity-related ingredients
Source: Sci Rep. 2018 Oct 30;8:16041. doi: 10.1038/s41598-018-34316-8 (PMC6207662; doi:10.1038/s41598-018-34316-8)
Supplement: Supplementary file 2 — Supplementary Information Table S2 [file 41598_2018_34316_MOESM2_ESM.xlsx]

## Sheet: Table S2
Table S2. MS peak intensities and bioactivity-related parameters in 42 green tea cultivars
m/z	RT (min)	Polar	VIP (>0.8)	Peason Correlation Coefficient	Peason Correlation Coefficient	Sunrouge > 0	Cultivar_No	No_1	No_2	No_3	No_4	No_5	No_6	No_7	No_8	No_9	No_10	No_11	No_12	No_13	No_14	No_15	No_16	No_17	No_18	No_19	No_20	No_21	No_22	No_23	No_24	No_25	No_26	No_27	No_28	No_29	No_30	No_31	No_32	No_33	No_34	No_35	No_36	No_37	No_38	No_39	No_40	No_41	No_42
							Inhibition (%) of alpha-glucosidase	53.7097	19.7005	55.5991	28.2028	49.9309	0	57.4885	36.7051	41.4286	38.5945	45.2074	35.7604	14.977	26.3134	42.3733	38.5945	17.8111	25.3687	26.3134	22.5346	30.0922	51.8203	21.5899	23.4793	43.318	39.5392	41.4286	22.5346	36.7051	53.7097	42.3733	42.3733	24.424	29.1475	4.58525	36.7051	23.4793	38.5945	25.3687	51.8203	97.1659	87.7189
				(Peak Intensity vs Glucosidase) 42 cultivars	(Peak Intensity vs Glucosidase) 41 cultivars (No 6 deleted)		Inhibition (%) of alpha-amylase	29.352	14.8284	15.2346	0.406256	7.41418	0	2.5391	0	19.2972	18.9925	15.7424	0	10.8674	2.84379	0.812513	0	13.7112	19.9066	5.48446	0.609385	2.94536	4.46882	0	0	13.1018	12.2893	7.10949	0	3.14849	0	0	17.9768	10.258	9.54702	0	14.4221	0	7.41418	0	22.4457	30.977	25.7973
130.05	2.62	+		-0.429948	-0.423185			0.000609694	0.000303712	6.61e-05	0.000109825	0.00046343	0.000957003	0.000320632	0.00064443	7.01e-05	0.000425532	0.00129547	0.00272314	0.000852964	0.000700091	0.000151296	0.00107136	0.000651794	0.000770727	0.00114237	0.000434418	0.000723426	7.94e-06	0.00105674	0.000465888	0.000629852	0.00014806	0.000549175	0.00108786	0.000530909	0.000639974	0.00022193	0.000426483	0.0012028	0.000728388	0.00135842	0.00133415	0.000588203	0.000326426	0.00101943	0.000375113	7.6e-05	0
143.57	2.463	+		-0.106202	-0.15228			0	3.63e-05	0	1.82e-05	2.4e-05	0	1.96e-05	2.36e-05	0	0	6.33e-05	0	3.51e-05	0	0	0.000149473	0	0	1.22e-05	5.38e-05	2.83e-05	0	0	3.13e-05	0	8.97e-05	9.12e-05	5.94e-05	6.39e-06	0	0.000116964	0	0.000174046	2.16e-05	5.15e-05	0.000136347	3.2e-05	8.35e-05	0.000211244	1.66e-05	5.39e-05	0
147.042	10.708	+		-0.258444	-0.164184			0.000876068	0.000634219	0	0.000655866	0.00194225	0.00243478	0.000148335	0.000556832	0.000592946	0.0011049	0.00119618	0.00125108	0	0.000438343	0	0	0	0.000565092	0.0016768	0.000658053	0.00107184	0.00103106	0	0.000333407	0.00107648	0	0.00122897	0	0.00134861	0	0.00198506	0.00137336	0.00188589	9.45e-05	0.00145738	0	0.00115249	0.00151658	0.00245759	0.000638373	0.000207838	0
147.076	2.603	+	0.987	-0.455837	-0.458944			0.00273235	0.00178418	0.00102454	0.00107254	0.00255206	0.0032633	0.0025284	0.00311936	0.000577492	0.001641	0.00438031	0.00692484	0.00201163	0.0026982	0.000679036	0.00257318	0.00190845	0.00208649	0.00341069	0.00138162	0.00356319	0.000172712	0.00438428	0.00211886	0.0027492	0.0015158	0.00247475	0.00466154	0.00223667	0.00194874	0.00159768	0.00198471	0.00525715	0.00233398	0.00605719	0.00493571	0.00447043	0.00125295	0.00377685	0.00223079	0.00101347	0
147.086	3.023	+		0.0489447	0.0295748			0.00118124	0	0	0	0	0	0	0	0	0	0	0	0	0	0.000336801	0	0	0.000129808	5.91e-05	0	0.000386514	0	0.000249762	0.00012589	0	0	2.69e-05	2.31e-05	0.000353442	7.57e-05	0.000146216	0	0.000389163	0	1.48e-05	0	0	6.7e-05	7.25e-05	0	0	0
148.06	2.669	+	1.107	-0.66948	-0.661854	〇		0.00243313	0.00421867	0.00248051	0.00395344	0.00155815	0.00425323	0.00192855	0.00240162	0.00259546	0.00201323	0.00412279	0.00440929	0.00449104	0.00495836	0.00314404	0.00395529	0.00306807	0.0030204	0.00374544	0.00375135	0.00351411	0.00248947	0.00363978	0.00395116	0.00332791	0.00305148	0.00265283	0.00369456	0.00260394	0.00442865	0.00323664	0.0029234	0.00453537	0.00351849	0.00468108	0.00451825	0.00287333	0.00388355	0.00405566	0.00239139	0.00216294	0.000807433
151.036	2.022	+		-0.187021	-0.163096	〇		0.00145205	0.001466	0.00155043	0.00148804	0.00107019	0.00163797	0.00154141	0.000889586	0.000930025	0.0013209	0.00141814	0.00184693	0.00130826	0.00118814	0.00122085	0.00148924	0.00114062	0.00107954	0.00178115	0.00189647	0.00184764	0.00126321	0.00132748	0.00170527	0.00173513	0.00100859	0.00180367	0.00116703	0.00116021	0.00202854	0.0011567	0.00137648	0.00144221	0.0017993	0.00207656	0.00163858	0.00117936	0.00153927	0.00165226	0.00111814	0.00147626	0.00109288
158.08	4.217	+	1.718	-0.51885	-0.56703	〇		0.00522678	0.0112616	0.0074575	0.00904209	0.0057759	0.00882753	0.00777192	0.00715451	0.00801731	0.00876198	0.0122701	0.0146818	0.0103203	0.00836189	0.00919828	0.00990642	0.00906978	0.00986982	0.0126601	0.0120618	0.014947	0.00533779	0.0114936	0.010966	0.00842861	0.01084	0.00729701	0.0119486	0.0074153	0.0144847	0.0129262	0.0064342	0.0162352	0.0135087	0.0148435	0.0138193	0.0106175	0.00908005	0.0115762	0.00741008	0.00767964	0.00239675
161.106	2.01	+		-0.176217	-0.105129	〇		0.00254093	0.00266938	0.00273968	0.00320045	0.00180012	0.00356496	0.00284221	0.00205175	0.00257147	0.00246559	0.00321352	0.00349546	0.0027714	0.00328147	0.00262784	0.00278711	0.00221148	0.00214906	0.00309525	0.00333397	0.00319319	0.00266815	0.00291763	0.00333155	0.00261357	0.00190465	0.00272294	0.00244194	0.00201075	0.00344253	0.00238301	0.00282366	0.0031595	0.00330213	0.00324396	0.00311406	0.00246321	0.00330752	0.00340419	0.00227447	0.00267672	0.00326792
161.615	2.016	+		-0.0658843	-0.0555991			4.61e-05	0	9.15e-06	6.61e-05	7.76e-05	3.45e-05	0	8.3e-05	0	3.31e-05	0	4.49e-05	4.76e-05	6.4e-05	0.000123487	5.17e-05	0	0	0	0	0	0	0	0.000108404	1.24e-06	4.8e-06	0	0	0.000184165	0	0	0	0	0	0	0	0	0	0	1.01e-05	0	0
166.086	8.621	+		-0.311174	-0.279189			0	0.000473587	0.000552317	0.000742261	0.000640608	0.000733885	8.58e-05	5.17e-05	0.000110814	0.000684946	0.000467769	0.000395053	6.01e-05	0.000259217	0.000837699	0.000452141	0.000281512	0.000231082	0.000786509	0.000681634	0.000323687	0.000250588	0.000606516	0.00032804	0.000631426	0.000337772	0.000740055	0.000546995	8.57e-05	0.000702746	0.000958956	0.000108597	7.76e-05	0.0012028	0.000342573	0.000433107	0.000703527	0.000170635	0.000898707	0.000169299	0	0
166.095	8.633	+		-0.028894	-0.0666592			8.21e-06	0	0	0	0	0	0	0	0	0	0	2.18e-05	0	0	7.13e-05	4.29e-05	0	0	6.81e-05	4.81e-05	2.63e-05	4.95e-05	0	7.33e-05	0	6.33e-05	7.5e-05	0	3.67e-05	0	0	2.72e-05	1.45e-05	0	0	5.07e-05	1.28e-06	3.85e-05	0	7.5e-06	0	0
169.093	2.037	+		0.142481	0.154335	〇		0	0	2.52e-05	1.38e-05	0	1.73e-05	3.12e-05	8.02e-06	3.78e-05	2.9e-05	2.11e-05	0	2.27e-05	5.99e-05	0	0	0	7.09e-06	0	0	0	0	0	0	0	2.34e-06	2.48e-05	0.000159086	0	0	0	0	0	0	0	0	5.56e-05	0	0	0	5.92e-05	5.66e-05
173.096	4.203	-	1.312	-0.483678	-0.546928	〇		0.00140892	0.0043852	0.00240045	0.00381957	0.00398171	0.00374285	0.00292788	0.00415345	0.00557472	0.00420558	0.00665556	0.00656941	0.00479878	0.00283544	0.004243	0.00433791	0.00430946	0.00692446	0.00685318	0.00496735	0.00629732	0.00165067	0.00580678	0.00541788	0.00493842	0.0068983	0.00408281	0.00694775	0.00646677	0.0057267	0.00861038	0.00261375	0.0089556	0.00732941	0.00779572	0.00721098	0.00699561	0.00365518	0.00529606	0.00383459	0.0031634	0.000894738
175.107	4.215	+	3.672	-0.536748	-0.57645	〇	Theanine	0.0266182	0.0534576	0.0392738	0.0463426	0.0304634	0.0459025	0.0391919	0.0364459	0.0425054	0.0450612	0.0594249	0.0693726	0.05147	0.0422709	0.044134	0.0486421	0.0422779	0.0467517	0.0591667	0.0566996	0.0641545	0.0272392	0.0535186	0.0565096	0.0422551	0.0507035	0.038912	0.0572817	0.036197	0.0667957	0.0648066	0.029962	0.0766416	0.0642036	0.071619	0.066869	0.052333	0.0475963	0.0576333	0.0357939	0.0369449	0.0154587
175.11	5.528	+	1.669	-0.0716254	-0.109891	〇		0.000688358	0.000405002	0.00121618	0.00157482	0.115863	0.00356465	0.00201907	0.0025506	0.120699	0.130352	0.003324	0.0121412	0.0292494	0.00679236	0.00771921	0.00399259	0.301166	0.155881	0.0214706	0.0497442	0.00117762	0.000218505	0.0142834	0.00371529	0.00806557	0.148572	0.155953	0.156681	0.255637	0.0117378	0.155535	0.000332354	0.00359299	0	0.0045939	0.0538366	0.162491	0.00447299	0.0153676	0.0022411	0.00332998	0.101905
175.115	2.54	+	1.263	-0.440522	-0.472227	〇		0.00139036	0.00352467	0.00103139	0.00821736	0.00102436	0.00326144	0.000767399	0.000647437	0.0011754	0.00113714	0.00442387	0.00305428	0.00133638	0.00291665	0.00309619	0.00531175	0.00280998	0.00608183	0.00401665	0.00222542	0.00576507	0.00151439	0.00497258	0.00498262	0.00284854	0.00851069	0.00333286	0.00365558	0.00366533	0.00530973	0.00770025	0.0014698	0.0093599	0.0030214	0.00723568	0.00469536	0.00375004	0.00301346	0.00713098	0.00105535	0.000861364	0.000264794
181.071	8.86	+		0.326495	0.286966	〇		0.00618959	0.00230392	0.00339932	0.00259562	0.00359335	0.00116889	0.00498815	0.00317747	0.00220218	0.00167704	0.00582617	0.00174991	0.00198814	0.0028513	0.00173786	0.00149247	0.00161192	0.00338947	0.00285711	0.00304076	0.00547079	0.00226782	0.00162912	0.00381581	0.00204564	0.00127078	0.00141266	0.00265248	0.00219709	0.00196969	0.00152215	0.00642507	0.00308827	0.00216963	0.00248294	0.00268334	0.0036633	0.00635546	0.00191798	0.00730063	0.00418197	0.00319731
181.987	2.061	+		0.256912	0.242385			0	0	0	0	0	0	0	2.92e-06	2.09e-05	1.37e-05	0	9.62e-06	5.04e-06	0	0	0	2.81e-05	4.75e-06	0	1.08e-05	0	0	2.37e-05	0	3.1e-05	0	0	0	0	1.86e-05	0.000110764	4.36e-05	0	0	2.22e-05	1.08e-05	2.05e-05	7.37e-05	0	3.8e-05	7.74e-05	0
181.999	2.066	+		-0.0122151	-0.0404797			0	5.57e-06	0	0	0	0	7.26e-05	0	0	2.52e-05	1.71e-05	0	3.77e-05	0	0	0	0	0	0	0	1.51e-05	0	1.94e-05	0	0	0	0	0	0	0	3.78e-05	0	0	0	3e-05	0	2.08e-05	3.69e-05	0	2.9e-05	0	0
188.069	9.073	+		-0.205176	-0.106835	〇		0.000643924	0.000979982	0.00043892	0.000492564	0.000654633	0.00177108	0.000603099	0.000268638	0.000635825	0.0002796	0.000471445	0.00120189	0.000596561	0.000373725	0.000676478	0.000266691	0.000717135	0.000299624	0.000944691	0.000896961	0.0016834	0.00131569	0.000339934	0.00146603	0.000791523	0.000749842	0.00157988	0.000341489	0.000990667	0.000555026	0.000425633	0.00165158	0.000513348	0.000701122	0.000720626	0.00134579	0.0014658	0.000647842	0.00148278	0.000512854	0.000545127	0.000768365
188.079	9.079	+		-0.0303739	0.0809624	〇		0.000149013	7.34e-05	9.08e-05	0.000161087	8.59e-05	0.000180142	7.79e-05	6e-05	6.38e-05	9.91e-05	8.73e-05	0.000167865	0	6.25e-05	0	3.64e-05	0	6.87e-05	6.76e-05	8.81e-05	0	9.73e-05	4.31e-05	0.000128616	0	7.86e-06	0	6.72e-05	9.97e-06	8.49e-05	5e-05	0	3.21e-05	5.67e-05	0.00017864	2.74e-05	0	0.000116554	4.5e-05	0	2.51e-05	0.00017262
188.56	2.545	+		-0.0979169	-0.0780034			0.000331716	4.26e-05	0.000375642	0.000152933	0.0002276	0.000281635	6.66e-05	0.00022165	0.0001422	4.23e-05	0.000190647	0.000325674	0.000210608	2.75e-05	0.000388095	0.000181058	0.00037034	0.000203783	0.00042058	0.000624032	0.000105482	0.000238402	0.000252285	0.000109558	0.000269465	0.000138217	0.000301145	3.99e-05	0.000154249	0.000151736	6.88e-05	0.000429322	0.000127673	0.000394946	9.43e-05	0.00030098	0.000184773	0.000354442	0.000219635	0.000174757	0.000198173	0
191.019	5.381	-		-0.243537	-0.319353			0	0.000112864	9.65e-05	7.32e-05	0	0	8.44e-05	0	0	0.000418021	0.000659163	0.000927898	0.000300166	0	7.6e-05	0.000916708	0.000281286	0.00104927	0.000549443	0.00117738	0.000375653	0	0.000785833	0.000441126	0.00110369	0.0010064	0.000781252	0.00016605	0.000476231	0.00127365	0.000740612	3.98e-05	0.000711168	0.000765635	0.000756916	0.00051281	0.000552519	0.0001	0.000778121	0.000147981	1.81e-05	0
191.058	3.035	-		0.161078	0.183644	〇		0.00855222	0.00832569	0.00512626	0.00422498	0.00639352	0.00688015	0.00761334	0.00793172	0.00913186	0.00614569	0.00622876	0.00455794	0.00497016	0.00523577	0.00868614	0.00664965	0.00542502	0.00557386	0.00639933	0.00648409	0.00597822	0.00884641	0.0052999	0.0073926	0.00586624	0.00555475	0.00671484	0.00836505	0.00615408	0.00613125	0.00642124	0.00547698	0.00559435	0.00622141	0.00492988	0.00729028	0.0104587	0.00454315	0.00534499	0.00670804	0.00595794	0.00789953
191.104	2.849	+		-0.569785	-0.577317			0.000212465	0.00162973	0.000388359	0.000535009	0.00025609	0.00115698	0.000710537	0.000489442	0.00160252	0.000541542	0.000235707	0.000206579	0.00103435	0.00091872	0.0010383	0.000530786	0.00148385	0.000684089	0.00167327	0.00157129	0.00107921	0.000335788	0.0015655	0.00223248	0.00142867	0.000780587	0.000602835	0.000874816	0.000810856	0.00133336	0.000773946	0.000203068	0.00132006	0.000933911	0.00171431	0.0012693	0.00119793	0.000520263	0.00103481	0.000783064	0.000561808	0
193.07	3.064	+		0.17823	0.232404	〇		0.00545226	0.00416229	0.00281581	0.00293831	0.00248576	0.0040651	0.00526198	0.00364542	0.00418593	0.00334266	0.0026059	0.00261807	0.00262662	0.00282661	0.00498393	0.00386077	0.00271477	0.00221356	0.00339539	0.00412427	0.00343788	0.00429002	0.002352	0.00380972	0.00261764	0.00206327	0.00319994	0.00336231	0.00189739	0.00350427	0.00362267	0.00362649	0.00325711	0.00370152	0.00295143	0.00417342	0.0042139	0.00282805	0.0033995	0.00291061	0.0034174	0.00402945
193.08	3.218	+		0.0553713	0.0351875	〇		0.000201779	0	1.58e-05	0.00170921	0	0	3.13e-05	0.000141581	0.000196269	0	4.08e-05	0.000156595	0	0	0	0	0	3.41e-06	0.000243573	9.86e-06	0	0.0012196	5.38e-05	0	0.000158636	0	0.000866426	0	0.000116341	0	0	0.000793624	0	0	0	0.0010069	9.9e-06	0	0	1.58e-05	0	1.21e-05
194.083	2.951	+		-0.0316284	-0.0243511	〇		0.00109275	0.00135317	0.000530566	0.00108043	0.00165701	0.00186412	0.0013753	0.000634443	0.0020901	0.00213015	0.00210235	0.00273404	0.0016909	0.000398267	0.00243156	0.00125076	0.00168735	0.00128981	0.00154397	0.00404977	0.00223587	0.00101557	0.00180956	0.000519108	0.00174768	0.00146051	0.0022083	0.000762585	0.000476994	0.00224383	0.000636368	0.00174097	0.00240045	0.00407429	0.00209644	0.00183857	0.00114597	0.00257403	0.00200494	0.00233334	0.00119429	0.00278399
194.093	2.961	+		-0.103378	0.00604121	〇		7.59e-05	0	2.73e-05	6.36e-05	0	0.000175917	6.63e-05	0	0	8.68e-05	0.000179136	0	0	8.65e-05	9.25e-05	6.1e-05	1.49e-06	0	2.43e-05	0.000278089	0.000116025	0	1.46e-05	0	0	0	0	1.9e-06	0	0	4.67e-05	0	0	0	0	4.7e-05	0.000136808	0	0	0	0	8.64e-05
195.05	2.71	-		0.178524	0.149957	〇		0.000111233	0.000195294	0	0	0	0	0	0	0	8.45e-05	0	0	0.000232802	0	0.000200463	0.000178143	9.98e-05	7.6e-05	0.000135425	0	0.00015994	0.000126277	0.000444707	5.13e-05	0.000212381	0.000204068	0	0.000738806	0.000348541	0.000338848	0.000706359	0.000204645	0.000429353	0.000370568	0.000273182	0.000304159	0.000223667	0	0	0	5.88e-05	0.00123893
195.085	7.582	+		-0.185077	-0.152428	〇		0.000107429	0.00142254	0.00133642	0.000826245	0.000519338	0.00214741	0.00164094	0.0012247	0.00159478	0.000605141	0.00348303	0.00390604	0.000443311	0.00271222	0.00327827	0.0018068	0.00277955	0.00283515	0.00243387	0.0026464	0.00119136	0.000969522	0.00242515	6.95e-05	0.00140821	0.000284293	0.00107192	0.00119253	0.00107027	0.000159462	0.000386906	0.000643541	0.000801397	0.000230081	0.000949964	0.000631727	0.000411111	0.000195903	0.000196423	0.00054985	0.000501978	0.00131194
195.085	2.35	+		-0.102786	-0.117261	〇		0.000161023	0.000324829	0.000848506	0.000332634	8.04e-05	0.000284151	0.000267952	8.37e-05	0.000298756	0.000158744	0.000235098	5.91e-05	0.000363356	9.15e-05	0.000200697	0.000295666	3.42e-05	6.86e-05	0.000391436	0.000306503	5.23e-05	0.000334424	0.000120354	0.000122549	2.58e-05	5.95e-05	5.42e-05	4.82e-05	8.54e-05	0.000173891	0.000994237	0.000669391	0.000297938	0.000910781	0.00183098	0.000589301	0.000486243	0.00135023	0.000593844	0.000112914	0.000440429	0.000330527
195.086	10.073	+	1.732	-0.246496	-0.181876	〇	Caffeine	0.223806	0.249687	0.218627	0.239303	0.157479	0.253557	0.203602	0.157316	0.1849	0.195246	0.239242	0.256867	0.205797	0.229712	0.199524	0.177446	0.155576	0.151927	0.215413	0.232305	0.231168	0.20038	0.201375	0.230504	0.163624	0.152579	0.20963	0.184385	0.142185	0.237579	0.178548	0.224204	0.220789	0.231212	0.22476	0.203753	0.180189	0.229395	0.228806	0.165588	0.180682	0.193298
197.072	16.314	-		0.0679935	0.057121	〇		0.157658	0	0.120955	0	0	0.00962861	0.159159	0.00516462	0.0158969	0	0	0.158935	0.00209579	0	0.0061757	0	0.159018	0.00941462	0	0.159658	0	0.00406721	1.76e-05	0.00921983	0	0.00213731	5.11e-05	0	0.00338776	0.0048173	0	0.00782212	0	0.00589625	0.00451742	0	2.34e-05	0.00782303	0	0.00446096	0.00224064	0.00472516
197.18	16.179	-		-0.258906	-0.28642	〇		0.00020186	0.000729537	0.000890918	0.000650841	0.000262246	0.000463346	0.000519954	0.0011538	0.000870455	0.00159046	0.000433937	0.000646602	0	0.00153039	0.000893338	0.000691154	0.00144854	2.25e-05	0.00153156	0.000210218	0.00042953	0	0.00119101	0.000568047	0.000494911	0.000114712	4.25e-05	0.000644031	0.000926704	0	0.000573691	0	0.00099561	0.000589697	0	0.000346507	0.000546101	0.000370683	0.000920588	0.000422353	0	0.00033351
197.205	16.15	-		-0.0070731	-0.00274749			0.000361368	0.000360139	0.000207066	0.000675421	7.12e-05	0.000391827	0.000358058	0.000427136	0.000252034	0.000295367	0.00036229	0.00058007	0.000326062	0.000986477	0.000367469	0	0.000426971	0	0.000122211	0.000738759	0	0	0.000409901	0.000582127	0.000695408	0.000147378	0.000323871	0	0.000214443	0.000645227	0.000946661	0	0.000682388	0.000279837	0.000346748	0.000589958	0	0	0.000817873	0.000533775	0.00086008	0
197.26	16.163	-		0.154208	0.145875			0	0.000244801	0.00059391	0.000583232	0	0.000272572	0.000310092	0.000394465	0	0.00026324	0.000236919	0.00052459	0.000236628	0.000826437	0	0.000380555	0.000505099	0.000164839	0.000255731	0.000610771	0.000611658	0	0.000148973	0.000139828	0.000387696	6.69e-05	0.000139118	0.000490365	0	0.00209675	0	0.000297015	0.000321677	0.00374188	0.000481179	0.00042452	0.000771987	0	0.00229303	0.000372555	0.00301352	0
204.083	2.986	+		0.376109	0.415264	〇		0.000880905	7.78e-05	0.000338985	0.000180922	0.000208033	0.00025789	0	0.000314695	3.98e-05	0.000355957	0.000137118	0.000258468	0.000307862	0	5.86e-05	7.29e-05	0.000234343	0	0.000223862	0.000179904	0.000144988	0.000410706	0	0.000141419	4.76e-05	0	0.000333967	0.00022906	5.92e-05	9.47e-05	4.25e-05	0.000529483	5.67e-05	5.12e-05	0	4.99e-05	7.43e-05	3.97e-05	3.38e-05	0.000103696	9.41e-05	0.00102607
205.097	9.075	+		-0.0935159	-0.0109363	〇		0.00159998	0.00149894	0.00109651	0.0015573	0.00119376	0.00280731	0.00110013	0.000842226	0.00129104	0.00110075	0.00161477	0.00297093	0.00123037	0.00149365	0.00140351	0.000956424	0.00116056	0.00112125	0.001939	0.00210156	0.00305401	0.00262926	0.00102432	0.0028043	0.00167484	0.00123161	0.00257675	0.00132641	0.00155994	0.00167024	0.00115387	0.00305851	0.00104204	0.00168818	0.00179131	0.00213578	0.00234978	0.00202476	0.00246583	0.00134887	0.00124962	0.00250482
206.885	2.251	+		-0.0594062	-0.073795	〇		0.000113907	0.000373719	0.000170412	0	0.000199307	0.000102994	0.000277211	3.09e-05	9.78e-05	0.000385202	0.000161425	8.14e-05	0.000375371	6.76e-05	0.000270158	0.000102768	0.000272007	0	0.000278423	0.000493968	0	4.9e-05	4.4e-05	0	9.08e-05	0	9.14e-05	7.4e-06	0	0.000180112	0	0.000236116	0	0.000288516	4.34e-05	3.6e-05	0.000108917	5.23e-05	3.72e-05	0.000226983	0.000106804	1.78e-05
207.013	3.513	-		-0.425438	-0.493746			0	0.000155714	0	8.22e-05	0	0	0	0	5.35e-05	0	7.4e-05	0	9.74e-05	0	5.38e-05	6.3e-05	0	5.86e-05	4.39e-05	7.12e-05	4.43e-05	4.43e-05	6.11e-05	2.2e-05	0	0	0	0.000106572	7.36e-05	3.64e-05	0.000123263	5.54e-05	0.000166769	2.95e-05	0.000364097	9.21e-05	0	9.43e-05	0.000107751	4.17e-05	0	0
213.076	2.262	+		-0.299069	-0.367075			0	0.000125312	0	0.000172185	0	0	0	0	0	0	0.000383564	4.12e-05	0	0	2.96e-05	0.000391545	0.000147662	0.000390289	0.000278324	2.34e-05	0.000354482	0	0.000279434	0.000294394	8.28e-05	0.000677487	0.000145539	0.00025671	0.000243838	0.000288088	0.000483862	0	0.000585977	0.000175269	0.000397505	0.000258173	0.000182454	0	0.000374113	0	0	0
220.123	8.903	+		-0.160986	-0.096606	〇		0	0	0	0	0	0.000110435	0	0	0	1.62e-05	0	0	0	0	0	1.91e-05	0	0	0	0	0	4.72e-05	8.64e-06	4.06e-05	5.8e-05	0	0	0.000108755	6.61e-05	0.000196344	0	0	0	0.000151591	0.000112294	1.54e-05	0.000128863	0	0.000190458	0	4.05e-05	2.7e-05
223.986	2.017	+		0.0097363	0.00611711			3.29e-05	0	0.000124077	0	0	8.99e-05	0	0	0	4.81e-05	0.000120266	0.000226773	4.77e-05	0	2.41e-05	0	3.71e-05	2.36e-05	0.000151023	0.000217774	0.000213225	0.000112325	0.000100718	7.1e-05	0.000143602	9.87e-06	0.000153126	9.24e-05	0.000116165	0.000535261	0.000133414	0.000150423	2.02e-05	0.000253762	0.000181675	0.000141028	0.000104824	0.000124402	8.48e-05	0.000111462	0.000108214	0
231.027	3.046	+		0.386325	0.438513	〇		0.00281808	0.00278839	0.00198946	0.000868004	0.00128087	0.00203752	0.00328699	0.00128692	0.00249751	0.00138607	0.00107101	0.000702165	0.00101201	0.000705451	0.00311635	0.00140002	0.00108931	0.000760156	0.00167962	0.00246112	0.00120335	0.00321153	0.000663475	0.00236886	0.0012481	0.000524197	0.00182055	0.00134509	0.000827337	0.00182089	0.00183378	0.00135209	0.000662685	0.00152204	0.000897855	0.0014973	0.00208167	0.00116431	0.000896155	0.00140725	0.0021305	0.00277578
236.149	3.379	+		-0.0496861	-0.105751			0.000408752	0.00168845	0.0015678	0	0.00166826	0.000104207	0.00099837	4.97e-05	0.00131833	2.84e-05	0.000586714	0	0.000884621	0.000166317	0.000658645	0.000231721	0.00018079	0.000825079	0.000369072	0.00145478	0.00159989	5.21e-05	0.00040951	0.000226489	0.00151454	0.00024692	0.000473834	0.000859981	0.00036968	0.00207282	0.00115151	0.00102329	0.0014354	0.00194776	0.000583573	0.00116731	0.0010932	0	9.3e-05	0.000785756	0	0
239.055	10.077	-		0.307012	0.299739	〇		0	0	0	0	0	0	0	0	0	0	0.000163781	0.00012076	0	0	0.00130559	0	0.00102028	0.000732978	0.000848102	0	0	0.00302732	0	0.00191508	0.000815222	0	0	0	0.00208282	0	0.00377802	0	0.00198527	0	0	0	0	0	0	0	0	0.00547491
245.038	3.257	-		-0.0864195	-0.126712			5.27e-05	0.000299014	0	0.000342292	0.000101921	0	3.2e-06	6.3e-05	0.000132344	0.000273737	0.000482001	0.000164498	0	5.04e-05	0	0.000317332	2.66e-05	0.000379723	0	0.000100688	0.00168713	0.000350888	0	0.00010735	2.54e-05	2.64e-05	0	0.000759201	0	0.000353267	0.00136359	0.00101009	0.00112343	0.000153731	0	0.000484588	0.000565993	0	0	0.000172922	0	0
246.06	3.088	+		0.332394	0.322419	〇		0.00074618	0.000397831	0.000623761	0.000210456	0.000308611	0.000433127	0.000446869	1.25e-05	7.98e-05	0.000852359	0.00106121	0.000743383	0.000724001	0.000324612	0.00093881	0.000719464	0.000628652	0.000759888	0.000986974	6.13e-05	0.000563274	0.000959616	0.000635896	0.000515732	0.000354923	0.000992409	0.000371647	0.000564397	0.000120925	0.000658761	0.000738932	0.000908743	0.00098747	0.000607652	0.000846238	6e-05	0.000342803	0.000834862	0.000649288	0.000496515	0.000959919	0.00153713
251.028	2.26	+		-0.414842	-0.467912			0	0.000655031	0	0.00102704	0	0.000224331	0	0	0	0	0.000731066	0.000158592	8.39e-05	0.000135764	0.000177914	0.000833602	0.000265352	0.00086653	0.000581125	0.000260375	0.000782474	0	0.000914004	0.000778051	0.000417692	0.00082216	0.000524188	0.000546373	0.000314754	0.00117019	0.00126229	0	0.0015339	0.000741193	0.00143586	0.000872627	0.000662888	0	0.00129503	0	0	0
251.041	2.259	+		-0.174989	-0.101061			0	2.78e-05	0	0	0	1.56e-05	0	0	0	0	2.52e-05	0	0	0	0	0	2.56e-05	0	0	0	0	0	0	0	0	0	0	0	1.18e-05	1.84e-05	0	0	0	0	0	0	0	0	0	0	0	0
255.135	2.239	+		-0.180561	-0.106423	〇		0.00741973	0.0098339	0.00857271	0.00873837	0.00564939	0.0102842	0.00768474	0.00679025	0.00792827	0.00781183	0.00792414	0.00921479	0.00910793	0.0101833	0.00900541	0.00892385	0.00633032	0.00571852	0.00838148	0.00941234	0.00864672	0.00876041	0.00879366	0.00931004	0.00760457	0.00578889	0.00754617	0.00717072	0.00544035	0.00937369	0.00719214	0.00819666	0.00882555	0.00880379	0.00884108	0.00800383	0.00706092	0.00860851	0.00918493	0.00637821	0.00693719	0.010443
256.084	3.469	+		0.446531	0.437765	〇		0	6.44e-05	7.61e-05	6.85e-05	0.000184671	0	4.62e-05	0	0	0.000244764	0	0.000148872	9.72e-05	0	0.000181515	0.000124887	8.05e-05	4.76e-05	8.63e-05	0	0	4.45e-05	0.000174404	4.81e-05	0	0	0	0.000111362	1.24e-05	1.92e-05	0.000127028	0	0	2.6e-05	9.4e-05	1.4e-05	0	8.06e-05	0	0.000284957	0.000138549	0.000647242
257.08	12.903	+		-0.0666692	-0.108789			0.000442109	0.000265648	0.000631952	0.00105043	0.00114449	0.000322592	0.000952438	0.000343127	0.000148991	0.00119447	0.000391265	6.18e-05	0.000648525	0.000314847	0.00115027	0.000446429	0.000784465	0.00152849	0.00145312	0.000570576	0.000542662	0.001052	0.00108385	0.000446909	0.000452431	0.000822559	0.000580459	0.000724618	0.000216047	0.000701411	0.000271692	0.0028403	0.000596549	0.000859041	0.000379398	0.00048223	5.9e-05	0.0018854	0.00102053	0.00143096	0	0
258.106	2.66	+	0.846	-0.245808	-0.280564	〇		0.00521756	0.00718122	0.00305275	0.00874833	0.00455674	0.00454165	0.00327254	0.00423295	0.00590681	0.011277	0.00480595	2.76e-05	0.00648434	0.0080348	0.00339866	0.00970176	0.00411524	0.00517511	0.00346876	0.00764478	0.0128472	0.00409089	0.00452839	0.00536219	0.00511099	0.00465298	0.00260908	0.00965261	0.00361908	0.0106996	0.00650416	0.0104558	0.011521	0.00762605	0.00279845	0.00765883	0.00540633	0.00109976	0.00710168	0.0023499	0.00434541	0.000436087
259.019	3.069	-		0.205651	0.159288			0.000255542	0	4.45e-05	7.24e-05	0.000201273	0	0	8.34e-05	0.00029452	0.000266568	5.48e-05	0.000218712	5.68e-05	0	0.000248866	0.000504127	0.0003075	0.000234684	2.38e-05	0.000104056	0.000125955	0.000226359	4.81e-05	4.29e-05	0.000260437	0.000362089	0.000177641	9.98e-05	0.000222418	9.03e-05	0.000549087	0.000209794	0.000116898	0.000540182	0	0.00020017	8.76e-05	0	0.000219804	0.000134317	0.00034302	0
259.091	2.655	+		0.0255311	0.0960935	〇		0.00145379	0.00152245	0.00164508	0.00273865	0.000741518	0.0020269	0.00174809	0.00122084	0.000986436	0.00230355	0.000841215	0.000316186	0.00182926	0.00112608	0.00161711	0.00136761	0.00111719	0.00146129	0.0013707	0.00177175	0.00111432	0.00162902	0.000575098	0.00146676	0.000811708	0.00146449	0.0010407	0.000941208	0.000611348	0.0013021	0.00101531	0.0027841	0.00141935	0.00156864	0.000700046	0.00117213	0.000668029	0.001528	0.00151756	0.00081413	0.00198358	0.000893902
259.092	5.982	+	1.59	-0.431795	-0.463174			0.00134555	0.00113351	0.000578499	0.00131186	0.00290345	0.00376979	0.00656416	0.00432241	0.00044372	0.00212186	0.00539777	0.00542884	0.00189229	0.00283287	0.000964649	0.00329401	0.0029431	0.00253353	0.00351387	0.00859205	0.00903287	2.99e-05	0.00943282	0.00338494	0.00299984	0.00221221	0.00456337	0.00845477	0.00350732	0.00283147	0.00116697	0.00224538	0.0121066	0.00683173	0.0142593	0.0174557	0.00895756	0.00158625	0.00677652	0.00299526	8.24e-05	0
259.093	5.329	+		-0.159352	-0.196503			0.000103152	0	0	0.00010307	0	0	0	0	0	0	0.000341679	0.000624727	0.000280828	0.000378455	0	0	0	0	0	0	0.000371804	0	0.000660926	0	0	0	0	0	0	0.000166678	1.33e-06	2.24e-05	0.000378958	0.000184305	0	0	0	0	3.03e-05	0.000156627	0	0
261.036	3.107	+		0.046137	-0.0313182	〇		0.00313292	0.00317798	0.00291682	0.00400873	0.0013737	0.00105776	0.00264739	0.00215757	0.00246841	0.00308166	0.00148446	0.00167776	0.00259134	0.00289076	0.00174568	0.00345873	0.00123334	0.00161588	0.00155944	0.00197208	0.00336538	0.00127415	0.00198536	0.0017675	0.00167432	0.00229889	0.00164729	0.00348892	0.00177413	0.00233203	0.00337029	0.00240295	0.00349737	0.00137125	0.00232507	0.00214829	0.000983852	0.0014694	0.0018763	0.0016763	0.00188143	0.00264098
261.107	8.581	+		-0.335098	-0.366187	〇		0.000295876	0.000828478	0.000219568	0.00069259	0.000586474	0.00060542	3.63e-06	5.58e-05	0.000363274	0.000480046	0.000625482	0.000893002	0.00151048	0.000365758	0.000639271	0.000832387	0.000670297	0.000567207	0.000619519	0.00117382	0.00105998	0.000180775	0.000612611	0.000786815	0.00068263	0.000600698	0.000945852	0.000653826	0.000533543	0.00129039	0.000917127	0.000884548	0.00127045	0.000508719	0.000791251	0.00119673	0.000735365	0.000925512	0.00100314	0.000204211	0.000770455	0.00025611
261.166	10.215	+		-0.0340964	-0.0735658			0.00114844	8.01e-05	0	0.000967689	0	0	0	0	0	0.000315757	0	0	0.00067032	0.000187925	6.09e-05	0	0	0.000138038	0.00110184	0.000381219	0.000461682	0.000361946	0.000469052	0	0.00194902	5.76e-05	0.00113228	0	0.000546834	0	0.000374444	0	0	0	0.00029883	0.000758412	4.25e-05	0.000970254	0.000151662	0.000514526	0	0
262.054	3.078	-		-0.00766883	-0.0450944	〇		0.000440161	0.000781271	0.000419263	0.000151877	0.000803373	0.000524536	0.000330787	0	0	0.000930852	0.00245282	0.00117489	0.00179335	0.000303706	0.00191707	0.00032311	0.00173206	0.00317598	0.00244435	0.000391766	0.000636156	0.00134987	0.00160774	0.000636428	0.00115501	0.00269661	0.000150606	0.00193691	0.000288238	0.00223636	0.000229678	0.00107978	0.00151641	0.000858338	0.00174497	0.000546988	0.000425108	0.00104811	0.00087017	0.00135233	0.0011051	0.00192636
265.014	2.013	+		0.077642	0.0683694	〇		0.000338271	0.000157817	0.000581199	0.000188856	0.000437043	0.00047321	0.000282457	0.000154036	0	0.000276289	0.000953934	0.00116529	0.000472175	0.000455987	0.000392723	0.000449663	0.000509138	0.000551995	0.00098943	0.000726494	0.00079868	0.000557752	0.000439507	0.00042287	0.000799162	0.00041939	0.00069819	0.000394297	0.000511661	0.000994526	0.000304793	0.000428932	0.000319926	0.000894078	0.000889158	0.000719852	0.00035622	0.000469626	0.000734048	0.000525379	0.000662515	0.000743709
268.103	8.219	+	0.982	-0.527055	-0.451697			0.00207809	0.00574091	0.00244246	0.00268286	0.00248141	0.00853353	0.00381365	0.0018352	0.00416911	0.00413541	0.00267158	0.00486316	0.00196219	0.00253462	0.00424664	0.00144302	0.00241961	0.00183309	0.0046225	0.00749923	0.00263175	0.00215436	0.00327907	0.0031952	0.00378871	0.00254585	0.00661001	0.00157291	0.00380937	0.00177607	0.00272631	0.00155344	0.00267847	0.00383858	0.00401021	0.00413413	0.00218745	0.00255025	0.00618313	0.00150989	0	0
272.957	2.013	-		-0.269521	-0.287051	〇		0.00111204	0.00132826	0.00134508	0.00148775	0.00153776	0.00162602	0.00104363	0.000884131	0.00178201	0.00131533	0.00196293	0.00160962	0.00162075	0.00150613	0.00147148	0.00173768	0.00142107	0.001762	0.0021263	0.00173375	0.00185912	0.00169335	0.001873	0.00175393	0.00202609	0.00174197	0.0021081	0.001684	0.00214502	0.00191443	0.00160865	0.00138741	0.00164124	0.0020053	0.00181237	0.00165913	0.00176999	0.00141362	0.00206053	0.00148091	0.00128947	0.00161981
273.074	11.348	-		-0.189474	-0.211544			0.000501314	0.000548584	8.31e-05	0.000990077	0.00115587	0.00109672	0.00143874	0.00116339	0.000217612	0.00101749	0.000449459	5.2e-05	0.00150095	0.00245903	0.00168749	0.00058079	0.00195286	0.00248234	0.00183882	0.000634081	0.00127455	0.00183452	0.00295251	0.000721582	0.00104145	0.00209552	0.00307041	0.00110059	0.000468575	0.0010251	0.00126704	0.00523057	0.00027331	0.00133679	0.00182605	0.0014158	0	0.0041304	0.00124986	0.00207895	0	0
273.075	11.81	+		0.231411	0.258068	〇		0.00860957	0.00815252	0.00637117	0.0105891	0.00671097	0.00847247	0.00787091	0.0069274	0.00685008	0.0103233	0.00664596	0.00740673	0.00835901	0.00809844	0.00965224	0.00970151	0.00608072	0.00802617	0.00802037	0.00776479	0.00823832	0.0103076	0.00740173	0.0097535	0.00659336	0.00858296	0.00676715	0.0092498	0.00634958	0.010649	0.00919811	0.00771138	0.00735681	0.00610732	0.00590654	0.009098	0.00472619	0.00953781	0.00847567	0.00936558	0.0102083	0.00763244
275.091	11.351	+		-0.222502	-0.235371			0.00151524	0.00164395	0.00124927	0.00245876	0.00216377	0.00212506	0.00257118	0.00168143	0.00072177	0.00155163	0.00195756	0.000492576	0.00240375	0.00313341	0.00227241	0.00117093	0.00218632	0.0025143	0.00295794	0.00134246	0.0024088	0.00287876	0.0033086	0.00178776	0.00207522	0.00251294	0.003093	0.00170477	0.000723018	0.00183401	0.00176471	0.00742242	0.00132904	0.00217893	0.00278346	0.00175891	0.000696156	0.00606092	0.00259435	0.0030592	0	0
279.082	13.518	-		-0.270713	-0.135684			0.000239333	0.000201073	0	0.000393393	0.000109215	0.000929239	0.000327202	0	0	0	0	0	0.000121321	0	0.000729642	5.77e-05	7.78e-05	0.00101325	0	0.00049232	0.000152114	0	0	7.72e-05	0	0	0	0	0	7.6e-05	0	5.04e-05	0.000191168	0	0	0	0.00026843	0	0.000167329	0.000351862	0	0
281.046	3.207	-		-0.292966	-0.287085	〇		0.00100252	0.00210847	0.00170613	0.000629123	0.00228371	0.00220059	0.00162854	0.000550355	0.0027138	0.00144517	0.00155366	0.00095062	0.00121292	0.000516994	0.00241859	0.00210638	0.00136598	0.00192798	0.00262902	0.00240465	0.00170857	0.00206706	0.00115771	0.00202654	0.00225815	0.00150986	0.00223265	0.00142889	0.00201586	0.00283746	0.002112	0.00171496	0.00171754	0.00373048	0.00243423	0.0027674	0.00439726	0.0019565	0.00179217	0.00173086	0.000460127	0.000443948
285.154	2.009	+		-0.176562	-0.159008	〇		0.00125028	0.000996771	0.00135111	0.0014322	0.00100513	0.0014161	0.00120349	0.00100414	0.000973946	0.00100424	0.00158377	0.00144104	0.00125225	0.00156428	0.00122555	0.00140189	0.00117525	0.000948702	0.00164997	0.00164856	0.00170114	0.00118754	0.00147763	0.0014655	0.00110581	0.00080213	0.00159302	0.00112352	0.000957701	0.0016444	0.00107326	0.00125742	0.00139952	0.00128774	0.00160764	0.00128733	0.00113226	0.00142648	0.00158825	0.00106032	0.00126037	0.00130273
287.054	11.638	+	1.209	-0.416865	-0.36188	〇		0.00887463	0.0110664	0.0118616	0.0173717	0.00862401	0.0175374	0.0105647	0.00644324	0.00666881	0.0106671	0.0105238	0.0175027	0.0137377	0.00594628	0.0139804	0.00660463	0.00908773	0.0106683	0.0179945	0.0162011	0.0140215	0.010292	0.00987867	0.00898751	0.0089366	0.0125029	0.0100548	0.00904355	0.00793178	0.00567713	0.00513631	0.0150953	0.0215713	0.00844836	0.0142062	0.00810167	0.0107043	0.00982867	0.00969464	0.0082184	0.00903384	0.0052611
287.057	12.805	+	0.833	0.199869	0.20086	〇		0.00288085	0.00269188	0.0316293	0.0100108	0.00561108	0.00293222	0.00304912	0.00331471	0.00342774	0.000212215	0.00208265	0.00136224	0.000236446	0.000740641	0.00175903	0.000379117	0.000774753	0.00025253	0.00482654	0.00127189	0.00155	0.00636991	0.00183423	0.00183065	0.00131075	0.00380935	0.00164638	0.00411291	0.0020616	0.00264413	0.000404437	0.0234509	0.00481864	0.00480467	0.00571416	0.00213304	0.00150678	0.00289797	0.00299036	0.00538306	0.00444194	0.00354124
287.071	11.917	+		-0.166827	-0.197124	〇		5.76e-05	3.13e-05	1.32e-05	9.15e-05	0.000365582	0	0	8.41e-06	8.34e-05	1.55e-05	0	0	0	0	0.00019192	2.7e-05	0	5.77e-05	0	0	0	0	0	9.73e-05	0	0.000111601	0.000131155	0.000589518	0	0	0	0	0.000634544	0	0	0.000337409	0.00187738	0.000116796	0.000430203	0	0	1.43e-05
288.054	11.666	+		-0.286557	-0.256875	〇		0.000785316	0.000963402	0.00123204	0.00183026	0.0014149	0.00145009	0.00109257	0.000853685	0.000530791	0.000502251	0.000819767	0.00142747	0.00113991	0.000914577	0.00126096	0.000322266	0.00104407	0.00060826	0.0022408	0.00182568	0.000796446	0.00085837	0.00082005	0.00107094	0.000776749	0.00103261	0.0011289	0.000428141	0.000452578	0.000651359	0.0004522	0.00158823	0.00158076	0.00130704	0.00167105	0.000782981	0.00107533	0.00122662	0.0015668	0.000603872	0.00131458	0.000387104
288.074	11.559	+		-0.0595097	-0.0763562			0.0001352	0	9.19e-05	0.000370687	0	0.000193592	0.000104861	3.55e-05	0.000101981	0.000287501	9.78e-05	0.000539759	6.19e-05	0.000258101	0.000277338	0	1.68e-05	0.00026741	0.000660911	0.000199418	0.000724413	0.000291899	0.000178476	0.000280761	0.000304034	5.84e-05	0.000492776	0.000165967	0	0.00018344	0.000140035	0.00073418	0.000898025	0.000504176	0.000272932	8.55e-05	0.000166386	0.00030791	0.000339889	0.000172346	0.000529369	0
289.032	3.043	-		0.0197588	0.0148133	〇		0.00449514	0.00390548	0.00341521	0.00430365	0.00350177	0.00461847	0.00607751	0.00608694	0.00613345	0.00716309	0.00426578	0.00365165	0.00304282	0.00244149	0.00474955	0.00655187	0.00317757	0.00431742	0.00508896	0.00639859	0.00606667	0.00457893	0.00342327	0.00416458	0.00363156	0.00414504	0.00458681	0.00636125	0.00441981	0.00382045	0.00851178	0.00528722	0.00581921	0.0056732	0.0035443	0.00521543	0.00729787	0.00182251	0.00508236	0.00478706	0.00237001	0.00695261
289.069	10.427	+	0.943	0.277395	0.306558	〇		0.0204217	0.0162212	0.0240668	0.0229207	0.013984	0.0168094	0.0184702	0.0149114	0.0154629	0.01695	0.0176811	0.0213612	0.0149435	0.0146813	0.0187906	0.0167231	0.0103518	0.011201	0.0157345	0.0156496	0.0171768	0.0177836	0.0125134	0.0170273	0.011386	0.0111796	0.0125441	0.0120313	0.0111073	0.0151541	0.0149917	0.0171203	0.018314	0.0144206	0.0131044	0.016241	0.0132535	0.0195898	0.017639	0.0169479	0.0154019	0.0189226
289.07	10.31	-	2.402	-0.477571	-0.459465	〇	EC	0.0157034	0.0283986	0.0100307	0.0152688	0.0149785	0.0339403	0.0167583	0.023875	0.0261664	0.0164432	0.0165341	0.0123153	0.0308785	0.0482871	0.0219563	0.0265905	0.0266861	0.0230206	0.0239207	0.021534	0.0276765	0.0229301	0.0371753	0.0342028	0.0368003	0.0321408	0.0491129	0.0368764	0.0276575	0.0370409	0.0283876	0.0274444	0.0169725	0.0236282	0.0298564	0.0281114	0.0251946	0.0246337	0.0254134	0.0199053	0.00568484	0.0153577
289.073	9.748	+		-0.15596	-0.165604	〇		0.00276705	0.00415419	0.00124665	0.00150321	0.00207392	0.00204519	0.00102319	0.0012595	0.00143587	0.0016804	0.00160796	0.0022134	0.000868606	0.000287446	0.00100841	0.00101679	0.00234612	0.00110618	0.00155139	0.000922078	0.00374556	0.00302404	0.00195283	0.00279926	0.00271039	0.0010909	0.00332926	0.00330076	0.00198487	0.00261277	0.00219313	0.00279223	0.00273035	0.00345896	0.00255483	0.00180001	0.00152663	0.00412345	0.00195327	0.00253714	0.00106649	0.00137316
289.082	11.116	+		-0.138006	-0.164795	〇		0.000167131	0.00350017	0.00033131	0	0.000124732	0	0.00105445	0	0	0	0.000107732	0.00121179	0	0	0	0.000458014	0	0.00021879	0	0	2.42e-05	0	0.000331702	0.0045733	2.99e-05	0.000363284	0.000317681	0	2.74e-06	0	0	4.74e-05	0	0	2.07e-05	0	7.15e-07	0.000215252	0.000276127	0	0	6.84e-05
290.072	10.431	+		0.0478688	0.0733613	〇		0.00266536	0.00243795	0.00339822	0.00335027	0.00186566	0.00251362	0.00250001	0.00203919	0.00126842	0.00287962	0.0027923	0.0032075	0.0022742	0.00188026	0.00280265	0.00215465	0.00152946	0.00166972	0.00243821	0.00241707	0.00252277	0.00226915	0.00132269	0.00245079	0.00173118	0.00146708	0.00173279	0.00173372	0.00152208	0.00174686	0.00250439	0.00277387	0.00252249	0.002565	0.0021622	0.00246632	0.00199509	0.00317148	0.0025865	0.00208804	0.00184467	0.00252785
290.848	2.25	+		-0.00231866	0.0202409	〇		0.00116923	0.00167702	0.00182801	0.000625003	0.00126743	0.00133794	0.00141959	0.000914969	0.00112619	0.00174756	0.00106115	0.00144517	0.0018063	0.0013201	0.00122562	0.00120567	0.000820984	0.000448493	0.00115622	0.00182263	0.00109619	0.00152201	0.00130946	0.00105304	0.00101877	1.88e-05	0.00124953	0.0010528	0.000722179	0.00170448	0.000631745	0.00149374	0.000735432	0.00157395	0.00106124	0.00119959	0.00108398	0.00135302	0.000924286	0.00106759	0.0010787	0.000902612
291.049	3.059	+		0.0969136	0.119796	〇		0.000911125	0.00071392	0.000690319	0.000921882	0.000425917	0.000925174	0.0014167	0.000837797	0.000957221	0.00131248	0.00059719	0.000614743	0.000459791	0.000231463	0.000982145	0.00123005	0.000477634	0.000535334	0.000949296	0.00136946	0.00104161	0.000916017	0.000354188	0.000783756	0.000420064	0.000505915	0.00069097	0.000999789	0.000481736	0.000530218	0.00148848	0.00103808	0.00100979	0.00104004	0.000660082	0.000820099	0.00114472	0.000113257	0.000921315	0.000675305	0.000451092	0.00149631
291.084	10.363	+	1.995	-0.396225	-0.368564	〇		0.0430892	0.047471	0.0297255	0.0410382	0.0290814	0.0531551	0.0433145	0.0349697	0.0390826	0.0353271	0.038088	0.0357922	0.0546059	0.0689385	0.0433502	0.0473897	0.03935	0.0333648	0.0448328	0.040216	0.0471996	0.0502599	0.0461301	0.0566731	0.0435322	0.0412347	0.0536862	0.0492164	0.0314607	0.0594246	0.0446834	0.0577569	0.0328912	0.0368195	0.0407574	0.048074	0.0329601	0.057707	0.0478213	0.0374727	0.0180359	0.0300376
291.107	10.621	+	6.476	0.473236	0.46948	〇		0	0.00261916	0.110816	0	0.106857	0	0.137482	0.258527	0	0	0.002135	0	0	0.00320178	0.00212948	1.28e-05	0	0	0.00186981	0	0.00141801	0.112849	0.00155345	0.000156753	0.163015	0.129842	0.00349497	0.0121851	5.83e-05	1.6e-05	0.00293205	0	7.26e-06	0.0823	0	0	0.0909275	0	0	0.135264	0.112835	0.12798
291.117	8.619	+		-0.575092	-0.630287			0.000156166	0.00128923	0.000871327	0.000979174	0.000495794	0.000728533	0.000222169	0.000551409	0.000889081	0.00081447	0.00101853	0.000995502	0.00137969	0.000613652	0.000872519	0.000869904	0.00091413	0.00111155	0.00106163	0.00135764	0.000847836	0.000192031	0.000920455	0.00111253	0.000649499	0.001485	0.000929663	0.000841189	0.000618893	0.00177835	0.00145026	0.000517032	0.00143121	0.00118304	0.00214699	0.00139707	0.00102045	0.000854008	0.000976997	0.000682264	0.000222918	0
291.133	8.637	+		-0.275357	-0.287851			3.56e-05	0	0	0.000175392	0.000111152	7.94e-05	0.000120072	0.00018139	6.32e-05	0	9.14e-05	8.06e-05	5.59e-05	0	5.96e-05	1.45e-05	1.75e-06	0	4.07e-05	7.72e-05	0.000189557	0	0.000172597	0	0	0.000242563	0	0	0.000195874	0	0.000120105	0	0.000111291	0.000222432	0.00038857	0	8.09e-05	6.13e-05	4.37e-05	0.000133412	1.32e-05	0
293.17	16.768	-		-0.0702934	-0.104991	〇		0.000245325	0	0.000402708	4.71e-05	0.000116901	0	0.000556583	4e-05	0.000306133	0	0	0	0	0	0.000523582	0.00131224	0	0	0	0.000252671	1.93e-05	0	0.000180448	0.000555564	0	0	0	0.0014683	0	0	0.000792264	0.000622284	0	0	0.000957843	9.03e-05	0	0	9.62e-05	0	0	0.000167561
296.066	2.607	+		0.0528774	0.0135597	〇		0.00572986	0.00719128	0.00618934	0.00431387	0.00492524	0.00283611	0.00486768	0.00346182	0.00603793	0.00787348	0.00307151	0	0.00606829	0.00507845	0.00319684	0.00626065	0.00206113	0.00255716	0.00216901	0.00568899	0.00975446	0.00650824	0.00319893	0.00446791	0.00388849	0.00270305	0.00210738	0.00737182	0.00252134	0.00871511	0.00504618	0.00834239	0.00641589	0.00637694	0.00190554	0.00514554	0.00535595	0.000489247	0.00450135	0.00297765	0.00552135	0.00161632
296.878	2.246	-		-0.161418	-0.144879	〇		0.000982268	0.00144246	0.00169698	0.000529425	0.0014187	0.00126671	0.000968672	0.00136801	0.000806193	0.00135282	0.000829768	0.00124199	0.00152	0.00122258	0.00122314	0.00114787	0.000647912	0.000741993	0.0008974	0.00135264	0.00100234	0.00123868	0.00118446	0.000871127	0.00115452	0.000336111	0.00136882	0.00126984	0.00102819	0.00126795	0.000922262	0.00135738	0.00100891	0.0018759	0.000896051	0.00121996	0.00130431	0.00117718	0.00118701	0.00117185	0.000797214	0.000609229
298.096	8.961	+		-0.390458	-0.434632			0.00245051	0.00168539	0.00120724	0.00349527	0.00109802	0.00155067	0.00140001	0.00109268	0.00173597	0.0024405	0.0035047	0.00322036	0.00187	0.000882025	0.0021969	0.00254527	0.00240128	0.00101161	0.00364539	0.00245481	0.00135992	0.00231109	0.00183443	0.00258313	0.00131476	0.000779675	0.00252958	0.00257823	0.00170629	0.00186615	0.00192337	0.000854804	0.00290464	0.00171338	0.00178364	0.00256264	0.00153537	0.00184218	0.00198299	0.00155061	0.000257974	0
299.086	7.681	+		0.117924	0.0959621	〇		0.000271472	0	0.000232565	0.000250323	0.000980049	0	0	0	0.000308198	0	0.000300154	0.000222363	0	0	2.05e-05	0	0	0	2.42e-05	0	0	0.000152642	3.27e-05	0.000207911	0	0	0	0	7.14e-05	0	0	0	0	0	0.000270412	0	0.000106936	0	0.00042991	0.000571793	0	2.91e-05
300.998	11.549	-		0.17624	0.15433	〇		0.00496939	0.00705483	0.0229098	0.0305328	0.0269242	0.00621655	0.00336954	0.00528151	0.0029511	0.00922054	0.0213277	0.0105125	0.00946231	0.00508256	0.00804416	0.00577075	0.00372355	0.0159381	0.0119938	0.0132803	0.0105386	0.0185964	0.00472831	0.00718662	0.00419757	0.00609137	0.00192168	0.00851285	0.00882416	0.0114081	0.00613304	0.00720386	0.00770748	0.0122833	0.00817438	0.00685201	0.0214778	0.00821748	0.0144642	0.0124956	0.0241096	0.00327577
302.015	11.566	-		0.00371554	-0.0149496			9.28e-07	0	0	0	0.000293635	0	0	0	0	0	0	0	2.41e-05	0	7.14e-05	0	0	0	9.5e-05	7.42e-06	9.09e-05	0	0	4.41e-05	0	0	0	0	0	0	0	0	2.7e-05	0	3.17e-05	4.02e-05	0	2.02e-05	0	0	0	0
302.119	2.592	-		-0.0903595	-0.130388			0	7.3e-05	0	0.000102802	0	0	0	1.5e-05	2.25e-05	9.99e-05	0	0	0	0	0	0	0	0	0	0	0.000252128	0	0	0	8.59e-05	0.000130179	0	0.000184427	7.09e-05	0.000203416	0.000307556	0.000178234	0.000391729	0.000199321	0	0.000169985	5.44e-05	0	8.26e-05	3.41e-05	0	0
303.048	11.51	+		0.0134414	0.0112639	〇		0.00373618	0.00751036	0.0048684	0.00704467	0.00255928	0.00596064	0.00298384	0.00496917	0.00485936	0.00541748	0.00766059	0.00643178	0.0112268	0.00894089	0.00933163	0.00995736	0.00605273	0.00626294	0.00435578	0.00521422	0.00602637	0.00808208	0.00645325	0.00703663	0.00401608	0.0084974	0.00534693	0.00681632	0.00443162	0.00754031	0.00684424	0.00453443	0.00518896	0.00613011	0.00558453	0.00330596	0.00302673	0.00373335	0.00662416	0.00339259	0.00865277	0.00843594
303.06	12.373	+		0.0147364	0.164414	〇		0.000976763	0.000502595	0	0.00146623	0.000288886	0.00166279	0	0	0.000303644	0.000329947	0.00173287	0.000558279	5.03e-05	0.000231429	1.96e-05	0.000398688	0.00013877	0	0	3.77e-05	0	0.000250367	0.000160866	0.000123918	0.000132507	2.79e-06	0	0	0.000474156	0.00178301	0.000210434	0.00104692	6.17e-05	0.000115947	0.000105564	0.000275666	0.00109196	0.000183896	3.6e-05	0	0.000448347	0.000239742
303.91	2.052	-		0.00270847	-0.0249618			1.34e-06	0.000324015	9.42e-05	0.000137501	7.14e-05	9.25e-05	0.00058298	0	0	0.00036317	7.03e-05	0	7.48e-05	0	0.000292664	7.85e-05	0.000196091	0.000165501	8.05e-05	0.000391762	8.44e-05	0	0.000358089	0.000147562	0.000724261	0.000667865	0.000495444	0.000154029	0.000235243	0	0.000576462	0.000193558	0.000246697	4.26e-05	0.000400442	0.000131215	0	0.000203139	0	0.000316831	0.000239121	0
304.148	2.572	+		-0.440157	-0.430636	〇		6.26e-05	0.00161646	0.000322592	0.00162426	0.000804991	0.0017419	0.000683738	0.000953455	0.000598428	0.00161198	0.00107566	0.0015858	0.00122555	0.00105919	0.00145464	0.00204914	0.00154701	0.00145513	0.00247536	0.00127993	0.0016067	0.000806027	0.00128619	0.00155412	0.00152161	0.00161461	0.00164238	0.00166432	0.00152318	0.00137545	0.00142849	0.00132341	0.00241821	0.00158201	0.00197282	0.00185643	0.000563706	0.00179528	0.00196221	0.000815518	0.00181932	0.000137004
304.149	7.578	+		-0.415701	-0.383921			0.000140888	0.000328413	0.000242212	0.000110341	0.000250029	0.00277481	0.002483	0.00178394	0.000436344	0.00119802	0.00155735	0.00181543	0.000480417	0	6.4e-05	0.000782102	0.00221798	0.00110491	0.00358897	0.00363105	0.00037081	8.13e-05	0.00142003	0.000694696	0.00091311	0.00104873	0.000383825	0.00140035	0.000309044	0.000899827	0.00188306	0.000169522	0.00327117	0.0032526	0.00333997	0.0048452	0.0015899	0.00277932	0.00196627	0.000386572	0.0002381	0
304.164	2.671	+		-0.268685	-0.298183			0	0.000309804	0	0.00029109	3.61e-05	0.000135959	0	5.95e-05	0	0.000119748	0.000647847	0.000756891	0.0013082	0	0.000537825	0	0.00213174	0	0.000244906	0.000937195	0.000487551	8.14e-06	0	0.000438104	0	0.0011372	0.000137617	5.47e-05	0	0	1.04e-05	0	0	0	0.000181651	9.94e-05	0	4.33e-05	0.000226649	0.000291633	0.000174721	0
304.873	9.307	-		0.0574016	0.0267168			8.87e-05	0	9.08e-05	6.75e-05	0	0	0.000305441	0	0	6.28e-05	0	0	0.000118439	0	0.000235662	0	0	0	0	0	3.07e-05	0	0	9.34e-05	0.000124941	0	0.0002137	0	0.000124823	0	0	0.000221431	0	0	0.000224018	0.000160313	0	0	0	9.49e-05	0	0
304.92	9.293	-		-0.254217	-0.202364	〇		0.0029138	0.000828479	0.00152825	0.00156053	0.00157889	0.0033221	0.00278552	0.00319273	0.00350976	0.00120761	0.00192218	0.00151544	0.00275619	0.00361007	0.00135455	0.00111672	0.00187085	0.00162657	0.00181474	0.00113248	0.00258682	0.00177822	0.00235782	0.00261404	0.00247219	0.00129669	0.00336951	0.00167923	0.00176934	0.00184985	0.00342172	0.00359224	0.00198386	0.00204109	0.00298021	0.00202393	0.00266	0.00291513	0.00214104	0.00334378	0	0.00183946
304.979	3.517	-		0.176342	0.124749			0.00580773	0.00236628	0.00324267	0.00267697	0.00535515	0.000537398	0.00361468	0.00186761	0.00299557	0.00220349	0.00340618	0.00654495	0.00508318	0.00426072	0.00225933	0.00234946	0.00268978	0.00101194	0.000961244	0.00331674	0.000159553	0.00132747	0.00399501	0.000866912	0.00224548	0	0.00401598	0.00291842	0.00162288	0.0017001	3.52e-05	0.0022487	0.00188681	0.000899799	0.00135546	0.00195955	0.00329888	0.0040626	0.000664607	0.00243827	0.00523501	0
305.065	9.303	-	4.171	-0.539554	-0.524948	〇	EGC	0.080089	0.101834	0.0610449	0.066368	0.0602944	0.109027	0.084641	0.104442	0.112429	0.0593466	0.0913027	0.0731495	0.106122	0.136761	0.0918556	0.0716333	0.076872	0.0734522	0.0871776	0.0780994	0.10416	0.0822176	0.108205	0.107301	0.0927218	0.0751006	0.123826	0.0864037	0.0914986	0.08677	0.103176	0.116478	0.0804969	0.104134	0.103513	0.0939634	0.0870467	0.104826	0.0925975	0.082306	0.0116503	0.0705724
305.217	9.301	-	0.909	-0.483765	-0.454327	〇		0.00482498	0.00588679	0.00271868	0.00293051	0.00298545	0.00624875	0.0039643	0.00565258	0.00586924	0.00233977	0.00461672	0.00409282	0.00562275	0.00721998	0.00449297	0.00345164	0.00368162	0.00365828	0.00397494	0.00409396	0.00531542	0.00429828	0.00495613	0.00442492	0.004605	0.00372063	0.00671962	0.00441829	0.00502201	0.00402173	0.00617812	0.00701216	0.00382994	0.00552495	0.00609374	0.00478817	0.00422334	0.00570979	0.00495134	0.00517703	0	0.00358212
305.242	9.248	-		-0.136418	-0.0828709	〇		0.000591689	0.000227168	0.000102269	8.76e-05	0.00029633	0.000790804	0.000538485	0.000709924	0	0.000304827	0.000222838	0.000193903	0.000173588	0.000650682	0.000375726	0.000250886	0.000377192	0	3.28e-05	0.000451049	0.000312439	4.38e-05	0.000745785	1.57e-05	0	0.000152492	0.00100629	0.000564516	0.000390099	0.000282938	0.000310881	0.00113714	0	0.00127462	0.000625935	0.000531272	0	0.00131539	0.000159539	0.000210438	0	0.000388385
305.407	9.287	-		-0.108536	-0.141542	〇		0.00298499	0.00218533	0.00087711	0.000189771	0.000639271	0.000699158	0.00114074	0.000694292	0.00148007	0.000192706	0.00127531	0.000395885	0.00245182	0.00109798	0.000623364	0.00121026	0.00219131	0.000505785	0.00200822	0.000519813	0.000696704	0.00132207	0.00225723	0.000969384	0.000315606	0.0015376	0.00161303	0.000235173	0.000820019	0.00107081	0.000992707	0.00121488	0.000715595	0.00148215	0.000216787	0.000626778	0.000657667	0.000474912	0.00146076	0.000661792	0	0.0011761
306.07	4.259	-		-0.0617914	-0.110357			0.000230227	0.000465853	0.000194564	0.00103759	0.000470854	0.000107077	0.000680794	0.000607841	0.000404013	0.00106081	0.00070105	0.000239486	0.000223374	5.48e-05	0	0.000146862	0.000354441	0.000297272	0.000341664	0.000294546	0.000589525	0.000859704	0.000790692	0.000693418	0.00044582	0	3.16e-05	6.73e-05	0	0.000675655	0.000302833	0.000257597	0.000750615	0.000376986	0.00133443	0.00247153	0.000648727	0.000998289	0.000454823	0.00170533	0.000347471	0
306.095	8.329	+		-0.190656	-0.180205			0	0	0	0	0	5.8e-05	4.49e-05	0	1.96e-05	2.83e-05	1.68e-05	0.000127966	3.44e-05	8.66e-05	0.000105151	0	1.08e-06	0	2.96e-05	8.14e-05	0.00021111	1.57e-05	8.9e-05	0.00011483	3.66e-05	6.46e-05	0.000145968	2.71e-05	0	0	2.17e-05	5.93e-05	0	3.05e-05	2.63e-05	5.26e-05	0	6.02e-05	0	3.9e-05	0	0
307.08	9.317	+	3.696	-0.465376	-0.439231	〇		0.105999	0.112411	0.0794091	0.10021	0.0560185	0.118972	0.0977501	0.0849951	0.0899333	0.0762354	0.0980024	0.0999552	0.10857	0.153826	0.102211	0.0799826	0.069101	0.0632592	0.100785	0.0899972	0.10999	0.0929974	0.0945441	0.11775	0.0756696	0.0608599	0.103694	0.0822514	0.0602067	0.0957327	0.0972338	0.137973	0.0874661	0.0987375	0.108603	0.0977252	0.0714887	0.136204	0.107541	0.075661	0.0215122	0.0648079
307.085	7.792	+	1.609	-0.568737	-0.530791	〇		0.0054889	0.00889286	0.0115592	0.0124919	0.00937746	0.0151661	0.00784758	0.00809223	0.0117171	0.0150554	0.0104745	0.0155286	0.0154398	0.0144984	0.00680605	0.0118645	0.00866933	0.0102816	0.00688073	0.0145485	0.00818648	0.00746557	0.0116734	0.0106622	0.00740389	0.0068155	0.00900932	0.0069946	0.00584055	0.010856	0.0069299	0.010832	0.0121821	0.011184	0.0166947	0.00940058	0.00752746	0.00952032	0.00924462	0.00831388	0.00552813	0.0032891
307.586	7.843	+	1.153	-0.495245	-0.495264	〇		0.00485837	0.00845501	0.00507386	0.00810539	0.00548544	0.00653995	0.00381325	0.00469538	0.00611582	0.00675139	0.00570818	0.00958242	0.00808237	0.00788068	0.0036842	0.00801752	0.00433207	0.0045258	0.00511708	0.00717305	0.00506074	0.00240469	0.00679832	0.00541926	0.00609438	0.00308266	0.00499099	0.00513917	0.00407271	0.00805134	0.00326654	0.00480103	0.00732692	0.00399723	0.00788072	0.00498536	0.00459535	0.00656503	0.00536946	0.00418409	0.00400758	0.0011099
308.092	4.937	+		0.110815	0.111866			0.00173424	0.000748613	0.000134929	0.00231019	0.000998029	0.00097545	0.00288154	0.00238149	0.00222827	0.00445267	0.00290118	0.00242656	0.00159676	0.00103261	0.000321707	0.00022055	0.000690608	4.81e-05	0.000775387	0.000781894	0.000788342	0.00255599	0.000473623	0.00060754	3.54e-05	0	0.00137717	0.000156901	0.000207568	0.00161374	0.000524287	0.00154718	0.00111052	0.000542748	0.000563247	0.000889629	0	0.000408294	0.00013807	0.00102089	0.000714519	0
308.105	9.16	+		-0.0472925	-0.0645701			0	0	0	0.00037062	0	0	0	0	0	0	0	0.000141142	0	0	0	0	0	0	0.000434786	0	0	0	0	0.000109601	0.00268863	0	0.000232887	0.00192085	0	0	0	0	0	0	0	0	0	0	0	0	0	0
310.113	2.911	+		0.225302	0.22087	〇		0.000331475	0	0	0	0	2.21e-05	0.000188843	0.000366371	0	0.000139302	4.55e-05	0	0.000268727	2.92e-05	0	0.000190745	6.56e-05	3.94e-05	2.24e-05	2.12e-05	0	7.03e-05	0	0	0	0	0	0	1.39e-05	0	0	5.02e-05	0	0	3.59e-05	5.7e-05	0	0	0	0	0	0.000299522
311.097	2.575	-	0.865	0.300639	0.392334	〇		0.00590557	0.00692651	0.00865545	0.0080231	0.00750365	0.00935359	0.00823561	0.00745923	0.00795736	0.00778177	0.00524635	0.00406985	0.00885123	0.00629344	0.00923103	0.00523468	0.00655046	0.00725603	0.00733866	0.00773209	0.00367033	0.00891182	0.0058442	0.00696268	0.00666482	0.00755997	0.00895173	0.00415893	0.00839251	0.00617841	0.00643695	0.0105158	0.0050775	0.00746094	0.00605366	0.00557558	0.00664584	0.0101955	0.00681767	0.00710494	0.00848408	0.0106827
314.092	8.112	+		-0.320473	-0.214184	〇		0.00322784	0.00416774	0.00375511	0.00385376	0.0026564	0.00565381	0.00242947	0.00213387	0.00286739	0.00439075	0.00277743	0.00419899	0.00242064	0.0028914	0.00419941	0.00288614	0.00212262	0.00248361	0.00446444	0.00426146	0.00399916	0.00197323	0.00284572	0.00326955	0.0023139	0.00260383	0.00323983	0.00242003	0.00131252	0.00388978	0.0028689	0.00268338	0.00195003	0.00402355	0.00250645	0.00286031	0.0028717	0.0028296	0.00490647	0.00209648	0.00225549	0.00209693
314.109	8.079	+		-0.064623	-0.0894268			0	6.13e-05	7.97e-05	0	0	0	0.000350007	9.41e-05	0	4.87e-05	0	0	0	0.000818888	0	0	0.000133169	0	0.000178222	0	0	0	0.000202081	0	0	0	0.000223213	0	0	0	0	2.54e-05	0	0	0	0	0	0.000179717	2.3e-05	0	0	0
315.072	8.617	+	0.923	0.52024	0.537861			0	0	0.000170908	0.000161768	0.000145752	0	0	0	0	0.000232136	0	0.000112354	0	0	0.000153076	0.000103945	0.000100993	7.22e-05	0	0	7.15e-05	5.81e-05	0	4.16e-05	2e-05	7.45e-05	0	4.05e-05	0	8.04e-05	3.22e-05	0	0.000108219	3.3e-05	0.000110738	4.17e-05	0	1.1e-05	0.000110764	3.61e-05	0.00641238	0
316.028	9.495	-	1.887	0.247929	0.272222	〇		0.0143751	0.018569	0.0471218	0.0647517	0.0463221	0.0155882	0.0100886	0.0126927	0.00743333	0.0623761	0.00639813	0.004371	0.00147387	0.00192477	0.00372153	0.00590558	0.00402698	0.0132729	0.0173575	0.00594826	0.00298917	0.0063832	0.00330539	0.00430817	0.00374925	0.00486737	0.000974507	0.00574103	0.00502805	0.00348443	0.00407242	0.000896101	0.00799502	0.00278524	0.0045381	0.00381474	0.0113844	0.00255907	0.0100849	0.012031	0.0444553	0.00895403
316.531	9.418	-		0.43362	0.42322	〇		9.03e-05	0.000181429	0.00122239	0.00103546	0.00140751	0.000138524	6.41e-05	7.63e-05	4.01e-05	0.00152357	0.000416828	0.000635694	0	0	0.000192111	0.000509079	0.000156905	0.000824592	0.00163788	0.000410067	0	0.00104017	0	0.000397332	0.00024156	0.00076408	0	0.000768783	0.000406344	0.00077201	0.000266777	0	0.000594871	0.000416901	0.000185294	0.000375369	0.00190578	6.55e-05	0.000816505	0.000393715	0.0029736	0.00102547
317.037	10.093	-		-0.135608	-0.204167	〇		0.00294792	0.00252696	0.0110314	0.0112161	0.0189462	0.001313	0.00252311	0.00427149	0.00318557	0.0200491	0.00392697	0.00357389	0.00840274	0.00241382	0.00585228	0.0136664	0.0153785	0.0133778	0.00463507	0.00419578	0.00370308	0.00865067	0.00943691	0.00162399	0.00885013	0.00944586	0.00340156	0.0121713	0.00567698	0.00743149	0.00406166	0.00167218	0.0195069	0.00229248	0.00730265	0.00770784	0.00323311	0.00150523	0.0101874	0.00863478	0.0011097	0.00300353
317.536	10.098	-		-0.141866	-0.206464	〇		0.000792317	0.000384766	0.00341433	0.00298262	0.0056082	0.000158441	0.000529341	0.00109414	0.000525072	0.00677382	0.00110707	0.00112964	0.00218998	0.000155639	0.00150443	0.00436641	0.00531272	0.00424115	0.00125705	0.00103682	0.000936505	0.00275232	0.00274468	0.000151973	0.00302179	0.00262706	0.000380213	0.00372543	0.0015831	0.00251033	0.00107032	0.000118451	0.00639801	0.000533765	0.00221654	0.00247709	0.000347657	0.000254183	0.00340857	0.00233551	0	0.000319113
319.044	10.749	+		0.204285	0.18347	〇		0.0126616	0.00883597	0.00545398	0.00822738	0.00414632	0.00503152	0.00447961	0.00783642	0.00463912	0.00737128	0.00815719	0.00908103	0.0102738	0.00619895	0.00862807	0.00472491	0.00456817	0.00451494	0.00579447	0.00589579	0.00586697	0.00492651	0.00504604	0.00884941	0.00391202	0.00731411	0.00538325	0.0049129	0.00497592	0.00514729	0.00472052	0.0077393	0.00755005	0.00520754	0.00686143	0.00413649	0.00437074	0.00508966	0.007194	0.0030316	0.00820732	0.0128154
320.06	10.765	+		0.306806	0.302511	〇		0.000237295	9.14e-05	9.96e-05	0.000187122	7.32e-05	9.11e-05	0.000114555	0.00018814	7.28e-05	0.000286828	0.000415336	0.000396813	0.000352483	3.56e-05	0.0002945	0	0.000121977	9.35e-05	0.000197008	4.72e-05	0	7.07e-05	0.000144286	0.000505753	0	0.000259588	0.000142427	0.000112428	0.000231466	2.2e-05	0.000110553	0	0.000149376	3.25e-05	7.08e-05	0	8.35e-05	0	0.000338356	0	0.000257795	0.000932914
321.023	9.718	-		-0.0479839	-0.0943278			0.000107503	0.000256793	0.000792445	0.00118897	0.00094759	0	9.66e-05	5.92e-05	0	0.00127736	0.000424326	0.00072269	0	0	0.000284476	0.000149371	0.000438713	0.000941361	0.00141571	0.00064707	0	0.000659127	0	3.07e-05	0	7.39e-05	0	0.000261163	4.57e-05	0.000208143	0	0	0.00020929	3.25e-05	0.000101097	0.000308672	0.000814318	2e-05	0.000466576	0.000237548	0.00023767	0
323.025	4.488	-	1.277	-0.414842	-0.431974			0.000985514	0.00148514	0.00232668	0.00233626	0.0039011	0.00429096	0.00296449	0.00296213	0.00246185	0.00391161	0.00206557	0.00362639	0.0014669	0.00216419	0.00133778	0.00308064	0.00440487	0.00308558	0.00346727	0.00602564	0.00522791	0.000566863	0.00304456	0.00215622	0.0037685	0.00491834	0.0032454	0.00310276	0.00379635	0.00527519	0.00176226	0.00607979	0.00663961	0.011502	0.00910686	0.0106853	0.012995	0.00506375	0.00802523	0.00196689	0.000283546	0
323.029	4.747	-		-0.178662	-0.179735			0.000408231	0.000803815	0.000109865	0.000137934	0.00100602	0.000705868	1.89e-05	0	0.00105606	0.0016915	0.00180298	0.000813006	9.44e-05	0.000199379	6.91e-05	0.000856941	0.00120175	0.000228728	0.000709323	0.00560136	0.00146846	2.65e-05	0.000579985	0.000426324	0.000466603	0.000122583	0.000531589	0	0	0.000597865	0.000111317	0.000389993	0.000489565	1.63e-05	0	6.89e-05	0	8e-05	0.000309772	0	0	0
324.099	2.562	+		0.238727	0.363966	〇		0.000802487	0.000240111	0.00156624	0.000775177	0.000640122	0.00153471	0.00118115	0.000486911	0.000237553	0.000785512	0.000293474	0.000336398	0.000644325	0.000287382	0.000569141	8.59e-05	0.000448013	0.0003593	0.000834547	0.000812895	0	0.000887631	0.000300513	0.000270605	0.000466378	0.000338534	0.00100075	0	0.000594056	0.000273671	0.000367777	0.00158487	4.87e-05	0.00123154	0.000295035	0.000356347	4.56e-05	0.00197229	0.000752294	0.000985302	0.00160075	0.000123626
327.089	2.93	-		0.115517	0.304196	〇		2.98e-06	0.000416801	0.000163664	9.76e-05	6.23e-05	0.000512777	0	6.15e-05	0	0.000198552	0.000117766	0.000178597	0.000164125	6.39e-05	0.000150371	0.00012137	0.000131347	6.08e-05	4.03e-05	0.000192928	0.00015455	7e-05	0.000109731	2.18e-05	3.34e-05	4.76e-05	0.000254407	5.17e-05	7.36e-05	0.000172089	0.0001517	0.000183675	3.11e-05	0	0.000140952	0.000184197	0.000102152	8.35e-05	0.000231922	0.000442699	0.000553356	0.000149585
331.063	4.248	-		0.0736834	0.058887			1.72e-05	0.000275927	0.000690194	0.00102076	0.000793574	0.000137461	0	0	0	4.91e-05	0.00026832	6.55e-05	0.000165029	0	5.16e-05	0	0	0.000371137	0.000206509	0.000178964	0.000221659	0.000187954	0	3.11e-05	0	0	0	0	0	0.000362043	0.000518913	0.000160251	0.000220857	0.000353154	0.000670939	0.000277832	0.000732454	7.54e-05	0.000459268	0.000655123	0.000681247	0
331.065	8.218	-		-0.0942832	-0.131046	〇		0.0111732	0.0177346	0.0276794	0.0333336	0.0294108	0.0146452	0.0121031	0.0141934	0.0152679	0.0249207	0.0237284	0.0208005	0.018511	0.00996421	0.0228689	0.0163181	0.0164335	0.0257123	0.0286454	0.0199592	0.0166065	0.0239519	0.0138808	0.0163481	0.0123083	0.0162485	0.00986502	0.0167541	0.0198951	0.0170582	0.0147642	0.0107546	0.0142019	0.0156312	0.0162321	0.01682	0.024614	0.0118588	0.0242162	0.0144957	0.0178564	0.0104648
333.057	3.055	-		-0.0228239	-0.0659374	〇		0.00204701	0.0036558	0.00187587	0.00454775	0.00282162	0.00129521	0.00229444	0.00260385	0.00393854	0.00365694	0.0039548	0.00485194	0.00204836	0.00264839	0.0010147	0.00434362	0.00212783	0.00441542	0.000434553	0.00238816	0.0116789	0.00378407	0	0.00221401	0.00172287	0.00265854	0.00121553	0.00482133	0.00118972	0.00246451	0.00723583	0.00424596	0.00509958	0.00274339	9.8e-05	0.00249071	0.00323827	0	0.00258074	0.00228553	0.000509008	0.00348016
337.073	4.162	-		-0.206656	-0.180377	〇		0.000145168	0.000666656	0.00155108	0.00272187	0.00343127	0.00234194	0.00250778	0.00244678	0.00152121	4.47e-05	0.00029817	0.00272137	0.00473403	0.0036698	0.00375078	0.00416541	0.00450364	0.00257305	0.000377692	0.00117477	0.000735516	0.000417425	0.000912576	0.000351563	0.000294391	0.000373224	0.000732324	0.00113817	0.0013312	0.00055926	0.000740949	0.00040264	0.000416012	0.000208146	0	0	0	0.000169149	0.000308651	0.000561175	0.000284541	0.000260119
337.091	10.6	-	1.197	-0.268706	-0.18319	〇		0.0196491	0.0224818	0.00718206	0.0203489	0.0545126	0.0570364	0.0118327	0.0296995	0.0279845	0.0370848	0.0485868	0.030713	0.00897021	0.0247071	0.00986913	0.00803621	0.00640055	0.024094	0.0459611	0.0224252	0.0250428	0.0202987	0.00747258	0.0257206	0.0354685	0.00689749	0.0451983	0.00646121	0.0459124	0.00811044	0.0451775	0.0277776	0.0372309	0.0121198	0.0401141	0.00964863	0.0343617	0.0285781	0.048943	0.0201471	0.0097816	0.00973188
337.16	6.153	+	2.08	-0.289615	-0.335159	〇		0.0132573	0.00673526	0.00248659	0.000979151	0.00187474	0.0103005	0.0231825	0.0371359	0.00816662	0.0334321	0.0282484	0.00415495	0.0128645	0.00251991	0.0288726	0.0319037	0.0416489	0.0353232	0.0220431	0.0243566	0.00560357	0.00412567	0.00854758	0.0128837	0.0109611	0.0164018	0.00762537	0.0147317	0.020834	0.00382352	0.0107491	0.00752555	0.0254799	0.0133321	0.0528509	0.0441179	0.0187569	0.0160943	0.0305175	0.0108405	0.00591185	0.0152329
337.161	4.792	+		0.170296	0.149532	〇		0.00422934	0.00473356	0.00187653	0.00140438	0.00199628	0.00100008	4.54e-05	7.59e-05	0	0.000619518	0.00233276	0.00112618	0.00178773	0.00118334	0	0.000848365	6.94e-05	0.000853491	0.00108391	0.00062101	0.00500315	0.00630329	0.00903203	0.00466958	0.00120824	0.00194979	0.00809561	0	0.00196225	0.00387001	0.00371239	0.00617046	0.00932678	0.0037156	0	2.06e-05	0	0.000506597	0.000789764	0.00395574	0.00330804	0.00476218
337.178	6.416	+		0.166946	0.174992	〇		0.00172878	0.00148785	8.32e-05	0.000801148	4.44e-05	0.000604387	0	1.24e-06	0.00678419	0	0.000295023	0.000141109	0.000420832	0.000229191	0.000470893	1.27e-05	1.76e-05	0.00254559	0	0	0	0	0.000247813	0.000381828	0.000333101	0.00241238	0.000202244	0	8.88e-06	0	0	0.000315973	0.00140321	0.000762159	0	0	0	0.000594257	0	1.15e-05	4.35e-05	0.00404353
338.165	6.211	+		-0.00803476	0.00506298			4.51e-05	0	0	0	0.000107288	5.27e-05	6.64e-05	0.000434134	0	0.000160694	0	1.98e-05	0	0	0	5.21e-05	0.000168992	0	5.16e-05	0	0	0.000167173	0	0	0	0	0	0	0	0	0	0	0	0	3.79e-05	0	0	0	0	1.67e-06	0	0
339.107	10.715	+		-0.244994	-0.130801	〇		0.00433482	0.00401514	0.00191719	0.00548218	0.00890858	0.0110651	0.0027927	0.00465217	0.00451203	0.00635976	0.00842585	0.00659529	0.000871518	0.00353405	0.00143944	0.000506778	0.00117938	0.00300405	0.00733406	0.00465556	0.0046421	0.00361736	0.000724614	0.00475177	0.00460136	0.000676768	0.00620977	0.000818142	0.00494987	0.00153386	0.00601448	0.00630003	0.00647519	0.00186208	0.00616713	0.00142337	0.00479303	0.00546007	0.00869863	0.00372815	0.00230834	0.00137801
341.107	3.114	-		-0.139332	-0.194406	〇		0.00413172	0.00554997	0.00251151	0.00373938	0.00363148	0.00313345	0.00329539	0.00653605	0.00548973	0.00275243	0.00528697	0.00297185	0.00676482	0.00675001	0.00438033	0.0057629	0.00366362	0.00465481	0.00233528	0.00251549	0.00584522	0.00374492	0.00507715	0.00402036	0.00504723	0.00617443	0.00383457	0.00588216	0.004191	0.00468298	0.00420976	0.00398191	0.00610315	0.00279162	0.00764206	0.00479739	0.000837329	0.0045157	0.00324187	0.0025507	0.00386634	0.00523912
343.064	8.455	-	1.522	0.24215	0.233796	〇		0.0458071	0.0636321	0.0559249	0.0801104	0.0808258	0.0547368	0.0480917	0.0490901	0.0400044	0.0791161	0.0783547	0.0550276	0.0376316	0.0318353	0.0645701	0.0695219	0.043989	0.068831	0.0688193	0.0587912	0.0785519	0.0630445	0.0542808	0.0561185	0.0445035	0.0650796	0.0311835	0.0804432	0.0580624	0.0731622	0.0615774	0.0469572	0.065849	0.0650109	0.0524308	0.0617425	0.0776058	0.0534968	0.0624407	0.0636209	0.0947125	0.0628234
343.218	8.46	-		0.332577	0.304779	〇		0.00191929	0.00192003	0.00157231	0.0030068	0.00327164	0.00116314	0.0012995	0.00151727	0.000405957	0.00274567	0.00299357	0.002024	0.000770651	0.000136101	0.00238663	0.00257602	0.00128503	0.00263277	0.00181775	0.00220735	0.00264244	0.00206024	0.00155599	0.000917587	0.000963831	0.00217423	0.000178181	0.00229217	0.0016822	0.00298004	0.00179038	0.0012148	0.00259886	0.00213962	0.00184585	0.00284856	0.00320598	0.0021884	0.00191535	0.00259407	0.00465899	0.00179552
345.07	8.676	-		0.513902	0.605684	〇		0	0	0.000254569	0	3.2e-05	0.000132761	0.000193505	0	0	0	0.000206439	0	8.57e-05	0	0	0	0	0	0	0	0	4.98e-05	0	4.72e-05	5.1e-05	0.000212468	0	0	2.33e-05	0	0.000128644	0.000142984	0	0	0	0	0	0	0	0.000159556	0.000191276	0.000190687
345.08	8.462	+	2.083	0.390399	0.409641	〇		0.0272581	0.0248791	0.0249044	0.0399635	0.0262329	0.0226947	0.0199408	0.0166326	0.0117223	0.0326686	0.0275269	0.0232673	0.0131206	0.0116674	0.0239026	0.0258476	0.0133049	0.0203268	0.0256699	0.0210609	0.031911	0.0263977	0.0173694	0.0244276	0.0120336	0.0179027	0.0093417	0.029815	0.0123927	0.0302211	0.0188327	0.0195522	0.025403	0.0205838	0.0186516	0.0256387	0.0240978	0.0248082	0.0240016	0.0203144	0.0596317	0.020726
346.05	4.399	-		-0.298883	-0.36219			0.000215602	0.000535953	0.000339083	0.000395968	0.000382338	0.000156706	3.15e-05	0	0	0	0.000560416	0.000565108	0.000364301	0.000337737	7.74e-05	0.000264171	0.00082489	0.000684329	0.000717165	0.0015703	0.00113769	0.000425455	0.00128683	0.000577505	0.000544543	0.000579565	0.000663464	0.000771065	0.00143022	0.000594371	0.000711779	0.000485867	0.000406069	0.000544051	0.000181116	0.000220519	0	0.000188022	0.000431646	0.000707759	0	0
347.191	4.202	-	1.629	-0.498479	-0.565226	〇		0.00173994	0.00569013	0.00385944	0.00490407	0.00552141	0.00485395	0.0041926	0.00571916	0.00710413	0.00583495	0.00960715	0.0100983	0.00672074	0.00394014	0.00583554	0.0063006	0.00697299	0.0104842	0.0101692	0.00727913	0.00815681	0.00159415	0.00774328	0.00729037	0.00592014	0.00972758	0.00474745	0.0096196	0.00819954	0.00680211	0.0113515	0.00271818	0.0123301	0.00998364	0.00993929	0.00989161	0.00962251	0.00467015	0.00747121	0.00538323	0.00412977	0.000480078
349.055	12.782	-		0.0683821	0.0571059			0.00149331	0	0	0	0	0	0.000261604	0.00163472	0	0	0.00110831	0.00347123	0	0	0	0.000137996	0	0	0	0	0	0	0.000449016	0	0	0	0	0	0	0.000183132	0	0.0138565	0	0	0	0.00191172	0	0.00203419	0	0	0	0
351.067	2.57	+	1.059	0.258493	0.349182	〇		0.00948427	0.0101624	0.0143341	0.00766257	0.0078929	0.0133249	0.0128347	0.00800653	0.00767744	0.0110146	0.0063952	0.0100339	0.0137311	0.00867711	0.0122727	0.00550358	0.00741864	0.0055221	0.00955014	0.0130835	0.00481142	0.0138194	0.00710123	0.00836904	0.00715917	0.0048626	0.0106367	0.00489987	0.00617024	0.00884915	0.00523233	0.0139721	0.00525902	0.010411	0.00795823	0.00744135	0.00673037	0.0170416	0.00756123	0.00893368	0.0130253	0.012054
351.087	2.585	+		0.168085	0.135935	〇		0.000209859	0	0	0	0.00186713	0	0.00186169	0	0	0.00165586	0.00216369	0.00140791	0	0	0	0	0	0.00174735	0	0.00165632	1.87e-05	0.000658213	0.0020456	0	0	0.000731432	0.00148759	0	0.000479677	0.00213735	0.00108872	0.000898627	0.000877454	0	0	0.00235528	0.00096742	0	0	0	0	0.000946402
353.084	9.721	-	1.776	0.490898	0.490484	〇		0.00702509	0.003982	0.00179881	0.00190569	0.00443794	0.0015341	0.00528454	0.0105025	0.00843336	0.00284493	0.00244802	0.00203293	0.00167805	0.00163369	0.00156751	0.000979215	0.00201425	0.00170867	0.00282367	0.00296362	0.00244876	0.00191414	0.00170874	0.00200009	0.00123171	0.00136843	0.0017628	0.00151467	0.00159364	0.00214008	0	0.0215188	0.00129296	0.00946927	0.00198336	0.00198291	0.00260492	0.00595766	0.00219996	0.00626154	0.0182433	0.00871403
355.1	9.753	+	0.998	0.503177	0.508758	〇		0.000565169	0.00106769	0.000571093	0.000735752	0.000930952	0.000145361	0.000411737	0.000703192	0.000714006	0.000586505	0.000243173	0.000306535	6.86e-05	0	0.000218837	8.54e-05	0.000393322	0.000346618	0.000709698	0.000145396	0.000361827	0	4.35e-05	0.000124901	0	0.000104224	4.2e-05	0.000250076	0	0.000437722	0	0.00537416	0.000158242	0.00130174	0.000277486	0.000165526	0.00053294	0.00207641	0.000631346	0.000484553	0.00664113	0.00166693
357.076	9.063	-		0.541261	0.554906			0	0	0.000238397	0	0.000115218	0	6.6e-05	0	0	0	6.63e-05	6.84e-05	0	0	0	0	0	0	0	0	0	0	0	0	0	6.01e-05	0	0	0	0	0	0	0	0.000178166	0	0	0.00028599	0	0	0.000271665	0.00120406	0
357.102	2.575	-	1.41	0.280408	0.384136	〇		0.0191843	0.023021	0.0275728	0.0253306	0.0227716	0.0305005	0.0256731	0.0251797	0.0253128	0.025665	0.0181907	0.0166945	0.0289252	0.0222425	0.0291102	0.0182314	0.0209572	0.0241683	0.0242782	0.0253781	0.0154073	0.0274867	0.0204362	0.0219518	0.0216675	0.0244998	0.0290623	0.0152	0.0268652	0.018924	0.0208422	0.0319385	0.0177622	0.0250315	0.0197061	0.0182082	0.0217144	0.030659	0.0222873	0.023797	0.0263598	0.0357886
365.106	3.163	+		0.505666	0.531937	〇		0.000741548	0.000407165	0.000537504	0.000447765	0.000258693	0.000453275	0.000575634	0.000580393	0.00179244	0.000307217	0.000169591	9.17e-05	0.00044054	0.000765959	0.00065202	0.000297265	0.000163346	0.000177286	0.0003639	0.000365512	0.000253684	0.000364351	0.000368351	0.000574254	0.000296386	0.000345278	0.000256728	0.000324617	0.000113472	0.00028333	3.49e-05	0.000309608	0.000241254	0.000272967	0.000301679	0.000322785	0.000192343	0.000495616	0.000263123	0.00043885	0.000966513	0.00288045
372.074	7.588	+		-0.121073	-0.151811			0	0	0	3.21e-05	0	0	2.11e-05	0	0	0	4.49e-05	0	0	0	0	1.26e-05	2.71e-05	2.15e-05	2.75e-05	0	6.88e-05	0	2.77e-05	0	0	0	0	0	0	0	0	0	0	0	0	0	0	0	0	0	0	0
377.083	3.173	-		0.0776938	0.0383466	〇		0.0070746	0.0104085	0.00511707	0.00598868	0.00410832	0.00616641	0.0049588	0.0131817	0.0110247	0.0059677	0.00910366	0.00497676	0.0160609	0.0167774	0.00794515	0.00968497	0.0089035	0.00900073	0.00741737	0.00518445	0.00623746	0.00838291	0.0152324	0.00721629	0.00887709	0.0108427	0.00896025	0.0128718	0.00975205	0.010843	0.00792291	0.0091907	0.0143434	0.00535722	0.0155559	0.00884899	0.00433266	0.0116087	0.0104524	0.00689708	0.0113132	0.0230388
377.166	12.306	-		0.0111037	0.173967	〇		0.00119917	0	0.000870067	0	0.00119297	0.00203322	0.000428969	0.000704545	6.85e-05	0.00103649	0.000293863	4.06e-05	0.000421368	0.000436671	0.00160153	4.93e-05	0.000885361	0.00014646	0.000130939	0.000258902	0.000363107	0.000161336	0	0.000204127	7.87e-05	0.000369714	0	0.000330232	0.00200782	0.000161252	0	5.19e-05	0.000389054	0	4.58e-05	0.000361093	0	0.00143944	4.13e-05	0.00143888	7.66e-05	0.000447131
380.839	2.244	-		-0.149457	-0.151317	〇		0.0011723	0.00195534	0.00171505	0.000452264	0.00204401	0.00145269	0.00144357	0.00162521	0.00166028	0.00202046	0.00103843	0.00138295	0.00202591	0.00180789	0.00140334	0.00135802	0.00101875	0.000800156	0.00145387	0.00217886	0.00115598	0.0021729	0.00139635	0.00133775	0.00161366	0.000419416	0.00135483	0.00148876	0.00114949	0.00148034	0.000763877	0.00165904	0.000834936	0.00228594	0.00109582	0.0013235	0.00160894	0.00144585	0.00115887	0.00133471	0.000861488	0.000820842
381.078	3.113	+		0.0654922	0.0715152	〇		0.0208728	0.0297035	0.0234321	0.016629	0.0125845	0.0182478	0.0182103	0.0150831	0.016797	0.0161385	0.0161226	0.0139427	0.0254163	0.0186008	0.0233968	0.0193615	0.0125982	0.0113123	0.0159173	0.0196121	0.0188565	0.0228791	0.0187412	0.0201829	0.0159774	0.0117152	0.0178097	0.0189563	0.0120974	0.0260989	0.0171351	0.019519	0.0171459	0.0157276	0.0213501	0.0171855	0.0101991	0.0231149	0.0157051	0.0143655	0.0175237	0.0219053
381.109	3.071	+		-0.108612	-0.139466	〇		0	2.33e-05	5.11e-05	0.00118444	0	0	4.46e-05	0.00123913	0.000200415	0.000806884	2.77e-07	5.94e-05	0.0170347	0.0024203	1.81e-05	0.0125075	4.38e-05	0.0092366	0.000567146	0.00146849	0.0119776	0.0126827	0.00516317	0	0	0.0092675	1.69e-05	0.0106667	0.0403278	0	0	3.48e-05	0.000902334	0.000741604	0.00118468	0.000568316	0.000991533	4.36e-05	0.000660769	0	0.000291022	0.00131843
383.117	3.032	-		0.125695	0.144448	〇		0.0278066	0.0241444	0.0138392	0.0112469	0.0190038	0.0205498	0.0225375	0.023235	0.0278566	0.0159877	0.0176503	0.0125875	0.0144834	0.0139355	0.0284456	0.0185216	0.0173203	0.0163015	0.0210612	0.0198755	0.0157644	0.0293986	0.0134481	0.0235823	0.0168742	0.0144001	0.0210148	0.0244249	0.0192256	0.0184529	0.0182832	0.015588	0.015451	0.0179661	0.0139814	0.0242821	0.0359854	0.0132725	0.015578	0.0203484	0.0188896	0.0206987
386.932	2.002	-		-0.0693792	-0.110081	〇		5.69e-05	0	0.000505196	9.59e-05	0.000677643	0.000253417	0.000272703	0	0.000120255	0.00020649	0.000620709	0.00039497	0.000507102	0.000120105	0.000426019	0.00065674	0.000396811	0.000300911	0.00103945	0.00060929	0.00133557	0.000453498	0.000775031	0.000211437	0.00124611	0.000336773	0.000421449	7.98e-05	0.0013832	0.00131257	0.000209683	0.000724714	7.53e-05	0.00113742	0.00106486	0.000984038	0.000841831	0.000542583	0.000531328	0.000748339	0.000376305	6.84e-05
387.112	3.117	-	0.851	-0.198559	-0.245451	〇		0.0114387	0.0147679	0.00715147	0.0124594	0.0109001	0.0109905	0.00927546	0.0193649	0.0181669	0.00923272	0.0148608	0.00885757	0.0168797	0.0219782	0.0147053	0.0189906	0.0116146	0.0142601	0.0101119	0.00834393	0.0186017	0.0124238	0.0144228	0.0134292	0.0154482	0.0177012	0.0108444	0.0152395	0.0142216	0.0159858	0.0110812	0.0118661	0.0221937	0.0116054	0.0226555	0.0143077	0.00586125	0.0144416	0.0113437	0.00848037	0.0114175	0.0153005
387.161	10.157	-		0.137141	0.10733	〇		0.00013936	0.000279267	0.000305174	0	0.000741957	0	0.000873471	0.00079512	0.000265147	0	0.000361653	0.000414919	0.000350553	0	0.000439749	0	0	0	0.000433278	0.000293707	0.000486616	0	0	0.000517685	0	0.000129139	0	4.15e-05	5.78e-05	3.28e-05	0.000209657	0	0	0.000983285	0	3.95e-05	0.000262519	0	0	0.00155398	0	0.000196995
387.179	16.654	+		-0.23566	-0.138366	〇		0.00495622	0.00587804	0.00532544	0.00696541	0.00336997	0.00736419	0.00542128	0.00415809	0.00440148	0.00461957	0.00662999	0.00601757	0.00638527	0.00492766	0.00637238	0.00613406	0.00487412	0.00494663	0.00506815	0.00576437	0.00662724	0.00546945	0.00600046	0.00500686	0.00459023	0.0043323	0.0062178	0.00425506	0.0038841	0.00608838	0.00484659	0.00597076	0.00527841	0.00545552	0.00645328	0.00604569	0.00448306	0.00515414	0.00524068	0.00473614	0.00531249	0.00516662
391.102	3.041	-		0.256049	0.266863	〇		0.00267592	0.00206877	0.00206298	0.00148967	0.00257174	0.00269212	0.00393307	0.00353511	0.00383662	0.00340723	0.00232972	0.00167014	0.00116786	0.00120082	0.003133	0.00346646	0.0016263	0.0023753	0.00339495	0.00390977	0.00258278	0.00276777	0.00166682	0.00337986	0.00243393	0.00215536	0.00289605	0.003582	0.00232855	0.00258284	0.00324654	0.00218556	0.0028194	0.00323156	0.00157689	0.00319252	0.00491241	0.0011625	0.00289193	0.00395276	0.00175305	0.00564457
392.032	10.192	-	4.374	0.528803	0.548752	〇		0.000620966	0	0.000565229	0.00149902	0.000712581	6.82e-05	0.000122857	4.72e-05	0	0.00247578	6.78e-05	0.000880301	0	0	0.000122391	5.1e-05	3.87e-05	0.000741235	0.00205531	4.42e-06	0	0.00130888	0	0	0	0	0	0.000626859	0	0.000206654	0	0	0.000280466	0	0	0	0.000931545	4.61e-05	0.000224187	0	0.137904	0.00255853
392.536	10.117	-	1.788	0.52372	0.543889	〇		0	0	0	0	3.83e-05	0	0	0	0	0.000354329	0	0	0	0	0	0	0	0	0.000150757	0	0	4.91e-05	0	0	0	0	0	0	0	0	0	0	0	0	0	0	5.36e-05	0	0	0	0.0234095	0.000178118
395.058	9.362	-		-0.382577	-0.326653	〇		0.00120234	0.00132733	0.000853793	0.000251746	0.00010754	0.00342472	0.000668746	0.00102751	0.00238549	0.000159816	0.000987703	0.000396345	0.00400903	0.00666099	0.00223772	0.00204095	0.000729496	0.00268358	0.00165741	0.000796392	0.00176384	0.000939654	0.00165227	0.00318505	0.00233275	0.00100672	0.000809122	0.00125248	0.00149438	0.000732502	0.00108469	0.000400902	0.00050959	0.000970237	0.00101995	0.000422106	0.000796158	0.000722268	0.000847842	0.000248428	0	0.000757053
395.186	10.117	-		-0.17982	-0.0281846	〇		0.000150263	0.00162091	0.000297957	0.000137044	0.00300402	0.00321168	0.000696773	0	0.000137405	0	0.00102262	0.00170088	0.00130891	0	0.000601704	0	0.000610603	0	0.00126618	0.000928632	3.47e-05	0.000155412	0	0	0.000160957	0.000117098	0.000945107	8.67e-05	0.000929031	0	5.94e-05	0.00296037	0	0.000111376	0	2.97e-05	3.23e-05	0.000444861	3.77e-05	0	0	5.01e-05
402.988	4.219	-		0.0422068	0.0100786			5.45e-05	0.000130148	6.32e-05	0.000288711	0.000177847	0.000108059	0	0	0	0.0007817	0.000715927	0.000695938	8.67e-05	0	0	0.000511019	0.000398566	0.000200723	0.00103349	0.000726065	0.000308892	0.000108149	0.000250837	3.46e-05	9.34e-05	0.000114907	7.2e-05	0.00033866	0.000201016	0.000623016	0.000567899	0.000348249	0.000213859	0.000340704	9.92e-05	0.000169992	0.000862063	0	0.000588305	0.000304842	0.00088223	0
404.204	16.632	+		0.31009	0.34103			0.000102998	3.27e-05	6.46e-05	0.000169789	3.37e-05	6.54e-05	0.000104886	8.75e-06	6.03e-05	3.17e-05	4.57e-05	1.99e-05	1.14e-05	1.52e-05	5.6e-05	0	3.87e-05	1.74e-05	0	0	0.000113202	6.31e-05	4.7e-05	0	4.54e-06	1.64e-05	2e-05	3.65e-05	1.52e-05	1.69e-05	5.29e-05	0.00014483	6.18e-05	9.55e-05	5.76e-05	0.000132495	4.41e-05	3.1e-05	0	0.000156823	0.000199236	0
411.021	9.361	-		0.108711	0.0659119	〇		0.00859554	0.00464483	0.000552824	0.00400401	0.0157692	0.000615965	0	0.00053756	0.00572567	0.0111694	0.000950716	0.000864126	0.00299315	0.00419637	0.00979	0.0112143	0.0105611	0.000380342	0.00130748	0.00867089	0.00505009	0.00197722	0.00689885	0.00480326	6.36e-05	0	0.0051248	0	0.00120491	0.00827768	0.000417648	0.00901521	0.00203671	0.00303829	0.0031478	0.00376328	0.00237142	0.00594755	0.00220383	0.000320223	0.0059398	0.00390353
416.139	2.533	-		-0.409706	-0.443673	〇		0.00213994	0.00352142	0.00237457	0.00318207	0.00285905	0.00283323	0.00144724	0.00210219	0.00424297	0.00315581	0.00171996	0.00157077	0.00455222	0.00390385	0.00474125	0.0017324	0.003333	0.00360898	0.00224491	0.00380302	0.00272953	0.00402812	0.00290312	0.00395078	0.00276822	0.00321851	0.00343333	0.00243532	0.00383763	0.00290044	0.00434199	0.00464989	0.00289367	0.00366301	0.00398715	0.002753	0.00230454	0.00417215	0.0029856	0.00202207	0.00233221	0.00045698
419.096	12.848	+		-0.0702752	-0.107897	〇		0	6.92e-05	0.00140668	0.00164016	0	0.000245885	0	0.000222135	0.000303724	0.00115549	0.00246562	0.000837855	0.00183841	0.000662842	0.0018603	0.000494926	0.00148553	0.00124639	0.000308105	0.000179756	0.000411362	0.00216988	7.34e-06	0.000721342	0.000264815	0.00138585	0.000846309	0.000183723	3.94e-05	0.000135837	0.000163306	0	0.000351849	0.00158473	0.000350041	5.94e-05	0.000288059	0.000554241	0.00120224	0.000622961	0.000372984	8.92e-05
421.073	2.969	-		-0.0111954	-0.0448146	〇		0.000545788	0.000640061	0.000222141	0	0.000114935	5.75e-05	0.000109045	0.000139559	0.000210035	0	0.000189043	5.54e-05	0.000150858	0	0.000440694	0	0.000283504	0.000321894	0.000462972	0.000595653	3.58e-05	0.00112892	0.00030489	0.00119759	0	0.000272442	0.000832421	4.47e-05	9.66e-05	0.000360499	0.000128026	0.000561499	0	0.00102408	0.00018828	0.0020905	0.003145	0.000436611	0.000204299	0.000644603	0.000772197	4.71e-05
425.085	12.893	-	1.05	-0.232577	-0.265861	〇		0.00737855	0.00791831	0.00895601	0.0128756	0.0169427	0.00936386	0.0122023	0.0112221	0.00656004	0.0152388	0.00799775	0.00306381	0.0115119	0.00715706	0.016001	0.0075149	0.0128515	0.0218273	0.0173333	0.00747541	0.0111103	0.0160124	0.0193387	0.00982178	0.0111248	0.0176546	0.01446	0.0106767	0.00768315	0.00867104	0.00805873	0.024108	0.00904095	0.0109569	0.00979108	0.0100473	0.00604019	0.0176069	0.0121189	0.0199964	0.000976205	0.000406833
425.087	2.569	-		0.0609791	0.179985	〇		0.00254778	0.00420623	0.00484885	0.00419433	0.00462419	0.00555628	0.00447219	0.0036354	0.00401738	0.00367652	0.00248028	0.00223018	0.00392087	0.00350086	0.00444977	0.0022858	0.00309804	0.00342887	0.00370408	0.00408631	0.00275426	0.00351441	0.00427073	0.00384836	0.00365669	0.00416028	0.0057351	0.00201699	0.00420526	0.0036428	0.00374792	0.00524957	0.00304709	0.00445384	0.00381288	0.00295274	0.00339183	0.00493989	0.00391845	0.00474326	0.00402445	0.00402286
425.128	16.645	+		0.231861	0.27234	〇		5.29e-05	0.000181109	0.000134911	0.000141704	0.00015504	0.000102105	0.000149008	2.4e-05	4.14e-05	8.38e-05	5.03e-05	8.88e-05	0.000108148	0	3.6e-05	0.000121174	0.000129273	3.95e-05	2.41e-05	7.43e-05	2.93e-05	2.09e-05	0	0	7.43e-05	2.03e-05	0.000146341	0	3.38e-05	0.00014426	2.33e-06	9.06e-05	1.65e-05	0.000118557	8.76e-05	1.58e-05	1.69e-05	1.17e-05	9.07e-06	0.000200502	0.000197243	1.11e-05
425.155	16.642	+		0.0265109	0.0214474	〇		0.000107084	8.98e-05	0.00012076	3.54e-05	0	2.48e-05	6.34e-06	2.07e-05	4.53e-05	6.17e-05	2.48e-05	1.86e-05	2.19e-05	0	0.000102317	0	8.9e-06	2.17e-05	0	0.000101522	5.97e-05	7.02e-05	0.000108115	0	0	4.12e-05	0	3.29e-05	0	0	4.15e-05	0	0	0	0	0	0	0	0	5.17e-05	0	1.68e-05
426.018	4.215	-	0.924	-0.484209	-0.534309	〇		0.00153702	0.0027009	0.00288429	0.0043062	0.003836	0.00276761	0.00223237	0.00235697	0.00364101	0.0040356	0.00227319	0.00294315	0.00292876	0.00216347	0.0019147	0.00351324	0.00330554	0.00358935	0.00333967	0.00189304	0.0032161	0.00201274	0.00356563	0.00290776	0.00375	0.0049489	0.00227608	0.00544747	0.0041125	0.00381663	0.00299565	0.00316444	0.00488485	0.0035935	0.00511745	0.00378758	0.00430208	0.00329238	0.00368178	0.00231899	0.00177873	0.00108942
427.103	12.903	+		-0.228926	-0.252433			0.00224563	0.00223561	0.00280638	0.00481756	0.00399292	0.00269592	0.00362222	0.00235896	0.00137977	0.00457966	0.00191435	0.00101263	0.00297664	0.00186782	0.00424802	0.00204695	0.00274578	0.00524812	0.00495309	0.00219573	0.00296824	0.00448264	0.00481039	0.00256208	0.00267118	0.00386288	0.00318279	0.00283562	0.00124257	0.00234676	0.00204439	0.00804155	0.0025915	0.00261157	0.00274031	0.00277699	0.00135512	0.00543615	0.00351404	0.00453466	0	0
430.154	2.552	-		0.193781	0.249102	〇		0.00141573	0.000938232	0.00152814	0.000764352	0.00128206	0.00152145	0.00129221	0.00110632	0.000882491	0.00091222	0.000372626	0.000346277	0.000987869	0.00032917	0.00185496	0.000358684	0.001026	0.000607721	0.000985954	0.00151645	0.000147806	0.00349785	0.000571911	0.000625632	0.0010799	0.000391463	0.00287836	4.46e-05	0.000847677	0.000775389	0.000932088	0.0017599	0	0.000590346	0	0.000621151	0	0.00199845	0.000403111	0.00101211	0.000635429	0.00039068
431.092	11.439	-		-0.263546	-0.278631	〇		0.000440542	0.00215077	0.00130067	0	0	0.00131165	0.000544444	0.0016537	0.0029439	0.000674728	0	0	0.00126129	0.00194066	0.00281828	0.00119885	0.000892069	0.00151325	0.000895374	0.00209478	0.00136307	0.000679675	0.00244574	0.0018731	0.000304227	0.00136278	0.00161619	0.00101493	0.00137559	0.00137668	0.00259451	0.00142	0.000209159	0.00132038	0.00210753	0.00429967	0.00084622	0.00258463	0.000914215	0.00163902	0	0.000682716
431.102	3.237	-	1.795	-0.354728	-0.388882	〇		0.00729755	0.0163445	0.0125677	0.00912445	0.0154983	0.0168563	0.0106249	0.0133828	0.0221123	0.00960206	0.0165384	0.00967196	0.0232037	0.0239238	0.0192577	0.0266447	0.0142643	0.0210142	0.0170198	0.0130517	0.0181053	0.0131121	0.0265494	0.0197682	0.0274795	0.0283803	0.0221573	0.0178857	0.0213797	0.0279472	0.0178425	0.0156401	0.0266001	0.0279629	0.0426509	0.0253758	0.0141928	0.0244972	0.0172302	0.0111249	0.00883572	0.0176036
432.09	10.06	-		-0.0450016	-0.083045	〇		0.00230126	0.00145145	0.00100469	0.000445924	0.000187417	0.000622524	0.000986971	0.000854288	0.00153939	0.000212346	0.0016019	0.00093165	0.000251105	0.000603555	0.00111211	0.000904401	0.000820284	0.00102083	0.00107332	0.00104464	0.00231531	0.00367055	0.00196623	0.00206707	0.000240772	0.00195699	0.00054306	0.00151454	0.00231578	0.00203148	0.00145525	4.08e-05	0.00027554	0.00233043	0.000832889	0.00138441	0.000851456	0.000936691	0.000752967	0.00131817	0	0.000291693
433.074	12.242	-		0.0227247	0.00574482	〇		0	9.68e-06	0	0	0	1.55e-05	0	0	5.58e-05	0	0.000333541	0	0.000129229	0.000126656	0	4.3e-05	8.48e-05	7.55e-05	0	0	2.76e-05	0.000291559	0	0	2.31e-05	0	0.00011383	0	0	0	0.000118608	0	0	7.99e-05	3.58e-05	0	0	0	0.000108237	0	0	5.73e-05
433.112	11.429	+	0.949	-0.297996	-0.317585	〇		0.00461755	0.00999138	0.010612	0.00481642	0.00165144	0.00658629	0.00507049	0.00510342	0.00836478	0.00472803	0.0021633	0.00182798	0.00714639	0.0103706	0.0127282	0.00587637	0.00412194	0.00590235	0.00821097	0.013102	0.00774052	0.0054739	0.00851771	0.00889536	0.00372091	0.00587369	0.0070092	0.00416566	0.00568737	0.00620286	0.00785121	0.00862299	0.0041286	0.00728016	0.00976929	0.0127356	0.00516137	0.0122475	0.00643677	0.00759225	0.0018301	0.00473622
435.088	12.253	+		0.0239907	0.0288998	〇		0	0.000553215	0	0.000637488	0	0.000567315	0	8.97e-05	0.000123998	0.000323505	0.0012417	0.000514281	0.000464862	0.00163747	0.00013545	0.000677271	0.000290286	0.000974605	7.54e-05	8.5e-05	0.000817661	0.00157986	0.000769506	0.000766939	0.000674288	0.00047569	0.000611218	0.000662477	0.000169727	0.00064202	0.00112381	0	0.000189528	0.000850251	0.000980937	0.000468065	5.79e-05	0.000159782	0.000685508	0.000120358	0	0.00219498
439.082	3.113	-	1.386	-0.219614	-0.291376	〇		0.0156428	0.026492	0.0199392	0.0226566	0.0156055	0.0142031	0.0187222	0.0249342	0.0251958	0.0230882	0.0165917	0.0132271	0.0246021	0.0213347	0.0165465	0.0344027	0.0168487	0.018563	0.0147184	0.0179778	0.0346493	0.0174431	0.0271377	0.0189581	0.0275071	0.033086	0.021322	0.0431781	0.0241761	0.01997	0.034637	0.0214409	0.041803	0.0157933	0.0322279	0.0239498	0.0125411	0.0138724	0.0193281	0.0162614	0.0126905	0.023262
440.901	11.805	-		0.229993	0.202261	〇		0.00079892	0.000577782	0.00167666	0.00117037	0.00197576	0.000903408	0.00156525	0.00179573	0.00166434	0.000785925	0.000719505	0.00147674	0.00194638	0.000868115	0.00234283	0.00213097	0.00181172	0.00204103	0.00163197	0.000688955	0.00103197	0.00211318	0.000407704	0.00103488	0.0012341	0.0014575	0.00139064	0.00149039	0.00223893	0.00110079	0.00255763	0.000983714	0	0.000684141	0.00104422	0.00255515	0.000711197	0.00232056	0.0011247	0.00168256	0.00154838	0.00116611
441.06	2.536	-	0.97	0.612788	0.679516	〇		0.000390741	0.000805622	0.00136537	0.000783447	0.000592937	0.00107737	0.00122923	0.000308422	0.000793519	0.000461559	5.31e-05	0.000250201	0.000747565	9.69e-05	0.00125184	0.00013977	0.000115478	0.000235931	0.000385569	0.000720764	6.98e-05	0.00209093	3.51e-05	0.000497878	0.000262937	0.000515143	0.000936101	0	0.000163416	0.00067585	0.000433284	0.00203519	3.08e-05	0.000920126	0.000142229	0	0	0.00191345	0.000330845	0.000731792	0.00243676	0.00258418
441.079	11.8	-	1.838	0.31874	0.316525	〇	ECG	0.0701331	0.0780065	0.0702848	0.0806914	0.078664	0.0751933	0.0675967	0.088374	0.0862334	0.0838012	0.0705403	0.0579145	0.0818703	0.0764318	0.0914274	0.09137	0.0682405	0.0900447	0.0796603	0.0614538	0.0728006	0.0966827	0.0799196	0.0919237	0.0853344	0.0966078	0.0773731	0.088044	0.0917604	0.0900922	0.0904252	0.0691311	0.0668115	0.0708791	0.0540296	0.0772676	0.0665468	0.0732125	0.0737513	0.102477	0.0790608	0.0964788
441.259	11.802	-		0.314265	0.320293	〇		0.00284749	0.00305236	0.002853	0.00281266	0.00356404	0.00311235	0.00273836	0.00368756	0.00348525	0.00345645	0.00259557	0.00242484	0.00303618	0.00309793	0.00391884	0.00340114	0.0028085	0.00389214	0.00316663	0.00264223	0.00304159	0.00430879	0.00289707	0.00392334	0.00347353	0.00425187	0.0029497	0.00350186	0.00381047	0.0034071	0.00333626	0.00319718	0.00269134	0.00291175	0.00185469	0.00324837	0.00277108	0.00324021	0.00311177	0.00367353	0.00338474	0.00354838
443.095	11.807	+	1.15	0.224935	0.256369	〇		0.0446408	0.0389018	0.0369919	0.0528676	0.0347098	0.0422753	0.0409706	0.0335557	0.0355636	0.0486466	0.0339608	0.034701	0.0388487	0.041235	0.0466609	0.0462143	0.0298454	0.0368841	0.0374933	0.037385	0.0422709	0.0509151	0.039411	0.0497127	0.0331289	0.0401511	0.03055	0.0434916	0.0320973	0.0521842	0.0440561	0.0317671	0.0373193	0.0322327	0.0278005	0.0452214	0.0291149	0.0478787	0.0415912	0.0484954	0.0465672	0.0363975
443.123	12.021	+	3.524	0.293677	0.282573			0.120906	0	0.00142661	0.00325341	0.144727	0.00278476	0	0.00137428	0.121089	0.00177892	0	0	0.0013227	0.00144819	0.0519479	0.120544	0	0.122413	0	0	0	0.004172	0.118837	0	0.123918	1.12e-05	0	0	0.0979857	0	0	0	0	0	0	0	0	0	0	0.122091	0.118164	0
444.135	2.615	-	1.484	-0.658325	-0.652397			0.00257922	0.00491158	0.0030053	0.00549796	0.00387304	0.00701192	0.00229801	0.00439478	0.00293197	0.00650537	0.00672953	0.00723166	0.00591116	0.00438436	0.00446277	0.00510646	0.00695161	0.00582073	0.00804246	0.00677912	0.0040079	0.00357357	0.00697385	0.00566507	0.00690056	0.00692753	0.00777263	0.00610794	0.00728789	0.00591297	0.00455368	0.00506571	0.00641403	0.00663333	0.00565285	0.00640022	0.0065593	0.00527262	0.00745599	0.00466362	0.00267355	0
446.148	2.626	+		-0.431472	-0.372737	〇		0.00185414	0.00281596	0.00274714	0.00340945	0.00139416	0.00433177	0.00212904	0.00169384	0.00159067	0.00314618	0.00306021	0.0034342	0.00356391	0.00253822	0.0033551	0.00227512	0.00345449	0.00190022	0.00403891	0.00478003	0.00168085	0.00272937	0.00301812	0.0037921	0.0033267	0.00253515	0.00361844	0.00213612	0.00262067	0.00298912	0.00210664	0.00315818	0.00161613	0.00274252	0.00200046	0.00194781	0.00218327	0.00374528	0.00314597	0.00193045	0.00203447	0.00066856
447.091	12.268	-		0.106487	0.0825507	〇		0.0123563	0.0191197	0.0138224	0.00617	0.0163359	0.00767205	0.0193888	0.0110263	0.00908317	0.00609727	0.0158924	0.0171239	0.0198734	0.00671479	0.0173999	0.0091773	0.012758	0.00887545	0.0280814	0.00976214	0.00608685	0.011427	0.00574885	0.00801071	0.0111589	0.0188044	0.011712	0.0065143	0.00728497	0.00474533	0.00563862	0.0292813	0.00947761	0.00995808	0.00738888	0.00262975	0.00581337	0.00422929	0.00842075	0.00580048	0.0160913	0.00591913
447.132	2.845	-		-0.249163	-0.145879			0.000808517	0.00144282	0.00131068	0.00102213	0.00114227	0.00192507	0.000987901	0.00109287	0.000737562	0.00106762	0.000920112	0.000911828	0.00160316	0.00118928	0.00133906	0.000510266	0.000978022	0.00141087	0.00117647	0.00132459	0.000717463	0.000831253	0.0011737	0.000884482	0.00085137	0.000951917	0.0014698	0.00053179	0.00124268	0.000961232	0.000660649	0.00134995	0.000684239	0.00121415	0.00107327	0.000762004	0.00100015	0.00156951	0.00107075	0.00132232	0.00163528	0
447.146	10.173	-		-0.0674043	-0.0755544	〇		0	0.000615782	0	0.000511844	0.000395497	0.000564189	0	0	0	0	0.000103781	0.000922664	0.000659711	0.000737919	0	0.000564682	0	0.000525518	0.000827182	0	0.00124974	0	0.00145804	0.00128263	0.00142921	0	0.000598249	0.000140642	0.00238968	0.000334865	0	0	0.000133586	0.00125985	0.00330282	0.000130455	4.68e-05	0	0.00252932	0.00045101	0	0.00377488
447.172	10.776	+		-0.318623	-0.387973			6.57e-05	0.000997589	0	0.000769918	0.000718544	0.000156251	0.00192911	0.00106944	0.000557129	0.000493238	0.00146809	0.000755623	0.00195186	0.00139022	0.000376526	0.000408516	0.00168825	0.000707122	0.00136091	0.00502538	0.00178465	8.57e-05	0.00112741	0.00186903	0.000235117	0.000550221	0.0011318	0.00172755	0.000805692	0.00123427	0.000569571	0.000605295	0.000691718	0.000407607	0.000762354	0.0026647	0.000178576	0.00133991	0.000540043	0.000790134	0	0
447.218	15.056	-		-0.243951	-0.214946			0	0.00276562	0.000170122	0.00479857	0	0.00211497	0.00106155	0.00079969	0	0.0024142	0.00200309	0.00521905	0.00121771	0.000720519	0.000235837	0.00116172	0.000995802	0.00138627	0.00113314	0.000311625	0.00137315	0.000265817	0.000345864	0.000587496	0	0.000208642	0.000320683	0.00113215	0.000151391	0.00247124	5.88e-05	2.77e-05	0.0012094	0.000545925	0.000666838	0.000750002	0.0014326	0.00311237	0.0017185	0.00124052	0.000514878	0
449.106	12.218	+		0.109881	0.0868972	〇		0.00869498	0.0115032	0.0163875	0.00870109	0.00846821	0.00745881	0.0128646	0.00795451	0.00630593	0.00749585	0.0148065	0.0113588	0.0225629	0.0078587	0.0187502	0.00946798	0.00970433	0.00910829	0.0151759	0.00774534	0.00847957	0.0145103	0.00445514	0.00930726	0.00570945	0.0147478	0.0113473	0.00706872	0.0036379	0.0067124	0.00780908	0.0201008	0.00642665	0.0125255	0.00543814	0.00348162	0.00646179	0.00745349	0.00961765	0.0076274	0.0119158	0.00688183
449.107	8.836	+	1.074	0.688844	0.715048	〇		0	0	0	0	0	0	0	0	0	0	0	0	0	0	0	0	0	0	0	0	0	0	0	0	0	0	0	0	0	0	0	0	0	0	0	0	0	0	0	0	0.00374604	0.00322539
449.11	10.901	+		-0.212443	-0.205654			2.65e-05	0.000467636	4.02e-05	0.00046288	0	0.00125937	0.00185601	0.00030498	0.000880868	0.000360879	0.000622063	0.00122782	0.00130861	0.00136655	0.00102287	0.000522262	0	0	0	0.00012942	0.000773014	0.000728035	0.000605941	0.000387934	0.000743446	8.06e-05	0.000642076	0.00012691	0.00024143	0.00309515	0.00323094	0	0.00020303	0.000120073	0.00703956	0.00271595	0.000246269	0.000257518	0.000225834	0.000718122	2.74e-05	0
450.11	13.801	-		0.217069	0.205298	〇		0.00172665	0	0.000435993	0	0.00495723	0	9.78e-05	0	0	0	0	0	0.000232113	0	0.00197349	0	0.000164235	0	0.00193276	0	0	0	0	0.000471576	0.00360146	0	0	0	0.000776343	0	3.2e-05	0	0	0.000132554	0	0.000524262	0	0.000433558	0	0.00122355	0.000224766	0.000587397
453.099	9.502	-		-0.145147	-0.185597			3.85e-06	0.000177709	0.00159728	0.00155234	0	0.000358394	0	0	0.00137961	0.0018699	0	0	3.14e-05	0.00033043	0.000938399	0.00197814	0	0.00113456	0	0	0.00191491	0.000962032	0	0.000871644	0.000972519	0.00193245	0.000457927	0	0.0020112	0.00085105	0.00141113	0.00124026	0.00189205	0.0022195	0.00125231	0.00151379	0.00167203	0.00052086	0.00156205	0	0	0
455.094	12.804	-	1.56	0.508292	0.501735	〇	ECG3"Me	0	0	0.0106824	0	0.00710449	0	0.00521524	0	0	0	0.00542915	0.00295101	0.00118968	0.00325872	0	0.00232863	0	0	0	0	0.00203187	0.004855	0	0	0.00317967	0.00829633	0	0	0.00400488	0	0	0	0.00352065	0.00333104	0	0	0.00286569	0.000895398	0	0.0134945	0.00558311	0.00619265
456.062	10.107	-	0.886	0.622386	0.63809	〇		0.000154731	0	0.00144474	0.000183336	0	0	0.000243539	0	0	0	0.000878386	0.00105385	2.65e-05	8.77e-05	0	0	0	0	0	5.63e-05	0	0.00018925	0	0.000103856	0	0	0	0	0	0	0	0	0	0.000101744	0	0.000174827	0	0.000144834	0	4.91e-05	0.00124668	0.00369367
456.888	10.383	-		-0.246136	-0.193123	〇		0.00378775	0.00675612	0.00461828	0.00534485	0.00607363	0.00733407	0.00487505	0.00206965	0.00694353	0.00571057	0.00601227	0.0052509	0.0057652	0.00592392	0.00695488	0.00702646	0.00588496	0.00461997	0.00545472	0.00608784	0.00702881	0.00507994	0.00763785	0.00737281	0.00627892	0.00619603	0.00537296	0.00489983	0.00582873	0.00488009	0.00577005	0.00634395	0.006293	0.00669771	0.00517224	0.00672113	0.0053363	0.0061485	0.00555727	0.00400851	0.00360446	0.00789107
457.075	10.374	-		-0.0125961	-0.0068088	〇		0.11788	0.142051	0.128184	0.142121	0.112152	0.143515	0.13175	0.15571	0.171048	0.131965	0.145612	0.12538	0.148805	0.149027	0.153113	0.154932	0.121117	0.134269	0.116094	0.129528	0.152735	0.158301	0.145464	0.161571	0.141127	0.149531	0.14798	0.137826	0.1367	0.148502	0.149772	0.139322	0.132488	0.155231	0.116974	0.15174	0.143791	0.151254	0.135503	0.155351	0.0891298	0.185403
457.111	12.853	+	0.948	0.483218	0.480137	〇		0.00029862	0	0.00455455	0	0.00234863	0	0.00223093	0	0	0	0.00177323	0.00138693	0.000177446	0.000871467	0	0.000538173	0	0	0	0	0.000432356	0.00168745	0	0	0.000772593	0.00219868	0	0	0.000776038	0	0	0	0.00114129	0.000857368	0	0	0.000743487	5.4e-05	0	0.00626128	0.00245752	0.0011925
457.165	2.558	-	1.362	-0.384825	-0.361503	〇		0.0141866	0.00863435	0.00809848	0.00638903	0.0188353	0.0164305	0.0153256	0.0173355	0.00495596	0.00954524	0.0139629	0.0159292	0.0109387	0.00860012	0.00630148	0.0100478	0.00792063	0.0133754	0.0140463	0.00654788	0.0120305	0.00348009	0.0164474	0.00817793	0.0121985	0.0100373	0.0151081	0.0139437	0.0146444	0.00926078	0.00942267	0.0141488	0.019746	0.0136128	0.0221485	0.0173008	0.0214411	0.008041	0.0150792	0.0144293	0.00797669	0.0012641
457.262	10.382	-		-0.317981	-0.359325	〇		0.00602194	0.00740774	0.00603922	0.00620355	0.00599239	0.00632561	0.00544435	0.00725394	0.00820676	0.00488507	0.00582226	0.00582155	0.00726646	0.0077935	0.00684784	0.00834406	0.00653533	0.0067906	0.00724542	0.00668632	0.00781521	0.00815078	0.00776414	0.00851954	0.00677925	0.00790409	0.00730831	0.00705982	0.00735505	0.00733093	0.0072477	0.0058787	0.0066215	0.00697981	0.00645007	0.00609882	0.00637975	0.00619917	0.00687073	0.00518274	0.00357899	0.00782659
458.111	13.37	-		0.0833589	0.058194	〇		0.000351391	0	0	0	0.00122802	0	0	0	0	0	0	0	0.00154136	0	0.00317897	0.0012412	0.000437173	0	0.000995032	0	0.000233617	0	0	0.00153691	8.9e-05	0	0	0	0.00268365	0.000395606	0.00112907	0	0	0.000532099	0	0.000854494	0	3.71e-05	0	6.46e-05	0	0.00135283
458.152	2.613	-	1.605	-0.660082	-0.665054	〇		0.00546051	0.00715331	0.00480269	0.00639852	0.00725039	0.00879481	0.00503649	0.00842669	0.0050608	0.0076115	0.00853144	0.00897448	0.00988658	0.00715432	0.00564098	0.00711264	0.00666488	0.0102182	0.00889819	0.00678304	0.00669041	0.00459001	0.00841317	0.00670808	0.00765692	0.00796844	0.00932656	0.00827457	0.00850082	0.00702757	0.00592228	0.0085393	0.0103239	0.00895413	0.0110161	0.0102312	0.00982568	0.00749351	0.0085337	0.00775084	0.00554678	0.000682952
459.089	10.427	+	1.376	0.227126	0.246328	〇	EGCG	0.0647436	0.0516022	0.0756303	0.0753374	0.0473043	0.0565761	0.067324	0.0496583	0.0536721	0.0584332	0.0700319	0.0722077	0.0548075	0.0498695	0.0635927	0.0567611	0.0371694	0.039912	0.0557305	0.0546203	0.0619756	0.0657928	0.0439101	0.059644	0.0419117	0.0420125	0.044427	0.0413516	0.0343444	0.0529147	0.0544595	0.0615541	0.0615966	0.0507576	0.0436699	0.0588179	0.0482769	0.0704432	0.060219	0.0574817	0.0459625	0.0630861
463.086	11.607	-		-0.0530558	-0.0774136	〇		0.00852224	0.025658	0.0101398	0.00910795	0.00454882	0.0155527	0.007906	0.0241494	0.0230245	0.0145882	0.0176431	0.0127092	0.0370706	0.0281325	0.0304948	0.0351567	0.0238873	0.0206319	0.0120188	0.0100402	0.0159552	0.0216294	0.0274538	0.0214443	0.0159837	0.0359186	0.0241513	0.0233645	0.0194547	0.0222099	0.0265122	0.0138579	0.0113421	0.0199141	0.0196543	0.0110041	0.00821344	0.0097701	0.0171525	0.00969625	0.0165481	0.0337073
463.168	9.764	+	0.886	-0.329322	-0.392598			0.000776126	0.00228506	0.000356069	0.00179895	0.0011651	0.000772405	0.00399217	0.00306517	0.00131289	0.00140906	0.00410874	0.00289754	0.00327911	0.00362872	0.00117151	0.000566354	0.00217529	0.00142419	0.00331088	0.00969267	0.00465118	0.000250838	0.00220718	0.00371626	0.000162289	0.000760647	0.00164241	0.00229299	0.00160812	0.00181003	0.00207664	0.00293507	0.00203349	0.00140219	0.00208247	0.00421953	0.000738297	0.00292889	0.00140645	0.00194608	0	0
464.795	2.245	-		-0.0483286	-0.0229213			0.000102382	0.000208037	0.0002801	0	0.000384944	0.000170803	0.000240569	0.000235577	0.0001481	0.000389537	7.31e-05	0.000110249	0.00052158	9.25e-05	0.000173106	5.21e-05	2.26e-06	0	0.000215021	0.000138363	0	0.000133271	8.28e-05	0	4.85e-05	0	0	9.51e-05	0	0	4.82e-05	0.000132369	0	0.00011518	3.13e-05	4.54e-05	0	0.000103709	0	3.89e-05	3.98e-05	0
465.1	8.657	+	1.292	0.647575	0.671861	〇	Del-glu	0	0	0	0	0	0	0	0	0	0	0	0	0	0	0	0	0	0	0	0	0	0	0	0	0	0	0	0	0	0	0	0	0	0	0	0	0	0	0	0	0.00406422	0.00699781
465.1	11.618	+		0.038423	0.0224479	〇		0.0142315	0.0295756	0.0180488	0.0231465	0.00853094	0.0192474	0.0112887	0.0189498	0.0180047	0.0197754	0.0252988	0.022668	0.0382003	0.0309152	0.0336661	0.0352145	0.0218907	0.0205658	0.0168547	0.0151137	0.0206659	0.0287312	0.0246828	0.0259274	0.0157648	0.0290098	0.0189623	0.0236026	0.0158883	0.0281014	0.0255958	0.015615	0.0163938	0.0217139	0.0220557	0.0135514	0.0110819	0.0148044	0.023216	0.0120933	0.0314719	0.02925
465.119	10.873	+		-0.449652	-0.364254			0	0.00128808	0	0.000496345	0.000335741	0.0014192	0.000352318	0.000218022	0.000971996	0.00047864	0	0.000186523	0.000201256	0.000382789	6.85e-05	0.000183885	0	0.00123917	0.0005758	8.4e-05	0.000153385	0	0.000708949	0.00128743	0.000409745	0	0.000474046	0.000276127	0.000248398	0.000128616	0	0.000200061	0.000164083	0	0.00052452	0.000169838	0	0	0	0	0	0
471.085	11.383	-	1.935	0.4799	0.472118	〇	EGCG3"Me	0	0	0.0224068	0	0.00893496	0	0.0103795	0	0	0	0.0121072	0.0075826	0.00291072	0.00493748	0	0.00415697	0	0	0	0	0.00410981	0.00689468	0	0	0.00454145	0.0079115	0	0	0.00394319	0	0	0	0.00556796	0.00765171	0	0	0.00666607	0.00257319	0	0.0219943	0.0058311	0.0136915
473.105	11.391	+	1.031	0.477471	0.474446	〇		0	0	0.00776318	0	0.0019006	0	0.00290611	0	0	0	0.00339628	0.0022617	0.000292189	0.000571365	0	0.000605307	0	0	0	0	0.000760307	0.00161304	0	0	0.000625241	0.00127173	0	0	0.000510822	0	0	0	0.00135093	0.00169833	0	0	0.00149739	0.000149614	0	0.00497181	0.00213984	0.00276779
473.147	4.133	-		-0.301512	-0.316458	〇		0.000445168	0.00167712	0.000970985	0.00234027	0.00203412	0.00211072	0.000252473	0.00100817	0.00232169	0.00241795	0.000408716	0.000863127	0.00247751	0.00190168	0.00178893	0.00157425	0.000992641	0.00281722	0.00356483	0.00267919	0.00383921	0.00151312	0.00244429	0.00156941	0.00197312	0.00353127	0.00213344	0.0024918	0.00298384	0.00327143	0.00104147	0.00092926	0.00187815	0.00367469	0.00295306	0.00281023	0.00391134	0.00161416	0.00350389	0.000563278	0.00225437	0.00199082
476.157	3.05	+	0.911	-0.419745	-0.434454			0.00106686	0.00398079	0.00220496	0.00305373	0.00170704	0.00278911	0.0019044	0.00110402	0.00130065	0.00131161	0.00301838	0.00185861	0.00322763	0.00431019	0.00377566	0.00597947	0.00261925	0.00480659	0.00360033	0.00406598	0.00156597	0.00118575	0.00266585	0.00392566	0.00418589	0.00439932	0.00467969	0.00619016	0.00161291	0.00164866	0.00115653	0.000716195	0.00248927	0.00163601	0.00290126	0.00235758	0.000922944	0.00173986	0.00157643	0.000849942	0.00145602	0
477.058	11.237	-		0.054219	0.0675469			2.19e-05	2.31e-05	0.000153933	0.000256781	0.000142043	0.000108742	8.05e-05	7.18e-05	0	0	0.000781868	0.00060702	0	0	0.000288556	0	6.61e-05	0	0.000128316	0	0	0	0	0	0	0	0	0.000121369	0	0	0	0	0	0	0	0	9.14e-05	0	0	0.000289384	0	0
477.142	2.845	-		-0.366895	-0.329129	〇		0.000722734	0.00243771	0.00136728	0.00215248	0.0029096	0.00307038	0.00168013	0.00190763	0.00117366	0.000759144	0.00152143	0.00179255	0.00240727	0.0016836	0.00272885	0.00256324	0.0035321	0.00337706	0.0015443	0.00181752	0.00106263	0.00144863	0.00164928	0.00120287	0.00212399	0.00304533	0.00466475	0.0029466	0.00258569	0.00136949	0.000954864	0.00210547	0.00180223	0.00216435	0.00357664	0.00222526	0.00131255	0.00193782	0.00138691	0.00136233	0.00201179	0.00052016
481.095	10.75	+	0.863	0.281417	0.262774	〇	Myr-glu	0.0199679	0.0132303	0.00931971	0.0136529	0.00704712	0.0081091	0.00734832	0.012403	0.00775524	0.0120523	0.0131592	0.0153618	0.0156458	0.0102154	0.0139888	0.00733522	0.00739781	0.00704856	0.0093467	0.00964284	0.00984075	0.00859085	0.00857224	0.0145018	0.00654558	0.0119659	0.00878687	0.00794822	0.00863126	0.00885099	0.00779277	0.0130254	0.011975	0.00840066	0.0109961	0.00682132	0.00671884	0.00846916	0.0121571	0.00549043	0.0145192	0.0219655
483.075	9.158	-	1.041	0.320405	0.296082	〇		0.00209324	0.0029851	0.00686398	0.00769672	0.0072756	0.00233982	0.00197813	0.00292393	0.00289799	0.0121245	0.00433854	0.00482031	0.00361119	0.0032274	0.00688411	0.010663	0.0104589	0.0101988	0.00436736	0.00306025	0.00404143	0.0086144	0.00675842	0.00315754	0.00480593	0.00803755	0.00250211	0.00615282	0.00471801	0.00549662	0.00314869	0.0020993	0.0105856	0.00306388	0.00809753	0.00544315	0.00473615	0.00149469	0.00653935	0.00635501	0.0254835	0.0030388
484.01	3.248	-		-0.141954	-0.112313	〇		0.000348613	0.00130104	0.000407635	0.000132344	0.00279024	0.00238563	0.0023543	0.00107859	0.00349644	8.69e-05	0.001043	0.000408308	0.00106535	0.000432396	4.95e-05	0.000164811	0.000311583	0.000513899	0.000443795	0.000592563	0.00074821	0.000380301	0.00292767	0.00269651	0.00462309	0.0052502	0.00413936	0.00245373	0.00229424	0.00214313	0.00060314	0.000681896	0.00162945	0.00140229	0.00348446	0.00152035	0.000284527	0.00118342	0.000299857	0.000153887	0.000170132	0.000738675
489.099	13.044	-	1.461	0.685507	0.710784	〇		0.000310165	0	0	0	0	0	0	0	0	0.00032041	0	0	0	0	0	0	0	0	0	0	0	0	0	0	0	0	0	0	0	0	0	0.00073303	0	0	0	0	0	0	0	0	0.00807183	0.00454615
490.173	3.051	+		-0.298482	-0.354381			0	8.65e-05	0	2.04e-05	0	0	0	0	0	0	0.000138618	0.000173465	0.000367913	0.000446189	9.08e-05	0.000153678	0.000223907	0.000142346	0	0	0	1.44e-05	0.000107249	0.000136189	0.00012534	0.000388375	0	0.000633131	6.75e-05	0.000159264	0.000108624	2.19e-05	7.86e-05	0	0.000124029	6.37e-05	4.51e-05	5.47e-05	6.91e-05	5.13e-05	0	0
493.226	15.02	-	1.206	-0.263601	-0.241213	〇		0.00155467	0.0198654	0.00771574	0.0307814	0.00431127	0.018908	0.0139796	0.0130213	0.00322659	0.0213098	0.0239522	0.0453985	0.0144053	0.0138877	0.00583031	0.0151817	0.00865853	0.0114972	0.0143907	0.00455738	0.015774	0.0062831	0.00860081	0.0125005	0.00510312	0.00868056	0.00421986	0.0107695	0.011115	0.0169645	0.00648553	0.00528699	0.0143558	0.00873908	0.0124324	0.00813968	0.0190632	0.0263716	0.0173674	0.0161946	0.00891841	0.00220213
496.102	2.618	-		-0.137904	-0.114309			0.000761022	0.00139817	0.00113045	0.000707675	0.00103994	0.00130463	0.000470319	0.000642301	0.000201192	0.00121938	0.0003505	0.000993951	0.00222507	0.000614335	0.00118496	0.000296304	0.000926918	0.00154197	0.00099619	0.000992474	0	0.00152851	0.000190436	0.000540677	0.000799721	0.00114828	0.0020678	0	0.00136843	0.000246741	0.000431008	0.00230279	0.000663047	0.00159085	0.00132225	0.000925967	0.000892279	0.00214204	0.000446273	0.0010123	0.00118107	0
503.152	2.942	-		-0.061796	-0.0697382			0.000405791	0.000369649	0.000389128	7.25e-05	0.000331646	0.00024248	0.000198259	3.95e-05	0	0.000304778	0.000203296	0.000176244	0.000293746	0.000325963	0.000783357	0	0.000772805	0.000652771	0.000584911	0.000955862	0.000100146	0.000358327	8.51e-05	9.14e-05	5.33e-05	0	0.000174741	0	0.000320331	0.000118154	0.000105864	0.000186999	3.74e-05	0.000209496	4.07e-05	0.000307413	0.0004268	0.000273817	0.000227252	0.000360661	0.000438114	0
505.091	12.221	-		0.636664	0.660485	〇		0	0	0	0	0	0	0	0	0	0	0	0	0	0	0	0	0	0	0	0	0	0	0	0	0	0	0	0	0	0	0	0	0	0	0	0	0	0	0	0	0.00140681	0.00268098
509.219	12.365	-		0.138736	0.231938	〇		4.46e-06	0.000892666	0.0013442	0.00119878	0.00216461	0.00323582	0.000883336	0	0	0.000506657	0.00195007	0.00190055	0.00163313	0	0.00323044	4.41e-05	0.00197241	6.54e-05	0.00170049	0.000977812	0.00120244	0.00118989	0.00151679	0.00153581	0.000804756	0.000993793	0.00318147	0.00136325	0.00590229	0.00048814	0.00147141	0	0.00145512	0	0.000236316	0.00136682	0	0.000469686	0.00148213	0.00118827	0.00104813	0.00495111
511.046	13.582	-		0.399537	0.442655	〇		0	0	0.000354623	0	0	0.000172257	0.000471572	6.03e-05	0.000358299	0	1.37e-05	0	9.43e-05	0	0	0	0.000126148	0	0	0.000219765	0	9.21e-05	0	0	9.31e-05	0	5.56e-05	0	0	0.000178086	0	0.000735802	0	9.12e-05	0	0	0	0	0	0.000280663	0	0.000767816
516.13	13.489	-		0.121297	0.111274			0.00624525	0	0.00461333	0	0.000140034	0	0.0198102	0	0	0	0.00146641	0	0	0.00100431	0	0	0.000207644	0	0	0	0	0	0	0	0	0	0	0	0	0	0	0	0	0	0	0.0307336	0	0.0379076	0	0.00366562	0	0
516.63	13.504	-		0.15356	0.145149			0.00153548	0	0.00086902	0	0	0	0.00486828	0	0	0	2.08e-05	0	0	6.96e-05	0	0	0	0	0	0	0	0	0	0	0	0	0	0	0	0	0	0	0	0	0	0.00482923	0	0.00595769	0	0.000386872	0	0
531.071	11.864	-		-0.338434	-0.283694			0	0.000923324	0.0011469	0.000152853	0	0.00142053	0.00129167	0	0.000229194	0	0	0.00039257	0.00140855	0.000445046	0.00124576	0.00210048	0.00140635	0.0018454	0.000217747	0.00166414	0	0.000282278	0.000203422	0.000498353	0.000392831	0.000266776	0.000167836	8.72e-05	0.000232361	0.000470937	0.000274819	0.000498109	0.00035171	0.000732458	0.000661062	0.000435623	0.000194283	0.000425709	0.000583026	0.000332474	0	0
531.134	13.144	-	1.672	0.441232	0.44808	〇		0.0212887	0	0	0	0	0	0	0	0	0	0.000798975	0.00067565	0	0	0	0	0	0	0	0	0	0	0	0	0.0173179	0.00075489	0	0	0	0	0	0	0	0	0	0	0	0	0	0.00705961	0.00514114	0.0127218
531.636	13.154	-	1.354	0.434316	0.441165	〇		0.0139819	0	0	0	0	0	0	0	0	0	0.000152101	0.000240616	0	0	0	0	0	0	0	0	0	0	0	0	0.0122031	0.000126459	0	0	0	0	0	0	0	0	0	0	0	0	0	0.00479429	0.0033979	0.00851729
533.09	13.082	-	1.192	0.668996	0.694557	〇		0	0	0	0	0	0	0	0	0	0	0	0	0	0	0	0	0	0	0	0	0	0	0	0	0	0	0	0	0	0	0	8.14e-05	0	0	0	0	0	0	0	0	0.00576139	0.0028858
533.169	3.072	-		0.0801078	0.0420119	〇		0.0217732	0.0236358	0.011212	0.0100879	0.0141317	0.0120863	0.0167337	0.019887	0.02134	0.00888029	0.014067	0.00911944	0.0179705	0.0199076	0.0198443	0.0192941	0.0166493	0.0131343	0.0115044	0.0104989	0.0143262	0.0195273	0.0129831	0.0159254	0.0154922	0.0170821	0.0157084	0.0233534	0.0149054	0.0151166	0.0116082	0.011375	0.0155535	0.0108169	0.0174885	0.0174041	0.0111189	0.0133626	0.00993496	0.0128437	0.016841	0.0162467
535.105	13.072	+	1.46	0.662392	0.685675	〇		0.000726355	0	0	0	0	0	7.26e-06	0	0	4.52e-05	0	0.000381342	0	0	0	0	0	0	0.00030619	4.54e-05	0	0	0	0	5.06e-05	0	0	0	5.57e-06	0	0	0.00151153	3.12e-05	0	0	0	0	2.63e-05	0	0	0.0091578	0.00363729
535.141	10.986	+		-0.31739	-0.267103	〇		0.000103965	0.00396478	0.00187216	0.00118507	0.000405526	0.00284486	8.15e-05	0.000649144	0.000799407	0.00240986	0.000607073	0.000408103	0.000498345	0.00377813	0.00171667	0.00281475	0.000430143	0.00104706	0.00241988	0.000882557	0.00228969	0.000953488	0.00215579	0.000987155	0.00144662	0.00102517	0.00202028	0.00205998	0.000596627	0.00246458	0.00146532	0	0.0020015	0.00115404	0.00230821	0.00119653	0.00114076	0.00103085	0.00246641	0.000168466	0.000127546	0.00243518
539.135	12.747	-	1.817	0.476158	0.48712	〇		0.0161259	0	0	0	0	0	0	0	0	0	0	0	0	0	0	0	0	0	0	0	0	0	0	0	0.0140393	0.00190924	0	0	0	0	0	0	0	0	0	0	0	0	0	0	0.00266618	0.0222838
539.637	12.754	-	1.227	0.491327	0.503807	〇		0.00685336	0	0	0	0	0	0	0	0	0	0	0	0	0	0	0	0	0	0	0	0	0	0	0	0.00446903	0.000527669	0	0	0	0	0	0	0	0	0	0	0	0	0	0	0.00103493	0.0102878
544.076	8.437	+		0.557956	0.565741	〇		0.0013814	0.000996903	0.00128037	0.00157015	0.00112177	0.000334929	0.000867907	0.000644534	0.000125721	0.000932452	0.000982953	0.000440315	0.00020678	0.000141248	0.000396366	0.000575857	2.11e-05	0.000501922	0.000524094	6.53e-05	0.000751411	0.0010047	7.74e-05	0.000347371	0.000326083	0.000535663	0	0.000590171	1.16e-05	0.000708634	0.000292151	0.000154238	0.000205647	0	0	7.1e-05	0.000454384	0.000481201	0.000488484	0.000441829	0.00180261	0.000796085
563.134	10.249	-	1.236	-0.542973	-0.52052	〇		0.000234036	0.00647075	0.00273017	0.00157656	0.000386802	0.00525819	0.000444364	0.00212008	0.00357007	0.00268193	0.00118623	0.000226188	0.00284183	0.00627343	0.00580756	0.00376944	0.00163492	0.00232424	0.00392105	0.0032785	0.00388648	0.00103229	0.0065403	0.00436175	0.00349982	0.0038789	0.00526754	0.00197867	0.00256545	0.00426635	0.00417894	0.000233492	0.00333671	0.00285134	0.00755082	0.00421507	0.0028765	0.00249482	0.00414696	0.00114828	0	0.00155301
565.043	4.255	-		-0.306939	-0.401897	〇		0.00296697	0.00445484	0.00212659	0.00397041	0.00274203	0.00148841	0.00104	0.00165692	0.00427833	0.00318657	0.00414244	0.00283067	0.00284996	0.00145985	0.00232304	0.00362777	0.00326637	0.00281816	0.00286039	0.000920229	0.0029974	0.00368044	0.00303993	0.00234473	0.00218696	0.00293659	0.00241862	0.00535215	0.0050162	0.00314704	0.00406537	0.00279474	0.00555384	0.00236482	0.00436101	0.0033467	0.00276295	0.00308208	0.00334863	0.00273631	0.00206578	0.000340509
565.151	10.271	+	1.321	-0.541026	-0.506917	〇		0.00122196	0.0093054	0.00543324	0.00411432	0.00139361	0.00788993	0.00151067	0.00302271	0.00414782	0.00493879	0.00210441	0.00136534	0.00331325	0.00725443	0.00720591	0.00607339	0.00291464	0.00259953	0.005716	0.0052572	0.0056011	0.0021963	0.00749684	0.00680442	0.00342502	0.00415616	0.00584676	0.00323938	0.00235825	0.00573193	0.00578248	0.00116467	0.00623486	0.00395669	0.0106867	0.00573538	0.00415795	0.00450711	0.00584557	0.00193328	0.000380493	0.00403072
577.13	9.865	-	1.334	-0.372555	-0.384234	〇		0.0182136	0.0180715	0.0117535	0.0107209	0.0110767	0.017131	0.0120378	0.0143593	0.0191137	0.0110952	0.0173397	0.0130728	0.0176065	0.0147741	0.0162058	0.0195347	0.0191626	0.015957	0.0157709	0.0150055	0.0196051	0.0222728	0.0208047	0.0221862	0.0152746	0.0184793	0.0190203	0.0218076	0.0182422	0.0240127	0.0183035	0.0107676	0.0125925	0.0184995	0.0147958	0.0220702	0.018713	0.0150874	0.0165094	0.0174892	0.00304954	0.0141173
577.144	11.031	-		0.135146	0.13161	〇		0.00187117	0	0	0	0.000143299	0.000173668	0.000653098	0.000139972	0.000187981	0	0	0	0.000676707	0.00129257	0	0	0	0.000154068	0.00371616	0	0	0.00171956	0	0	0	0	0.000408853	0	0	0	0.000171134	0	7.89e-06	0.000218269	0	0	0.000352918	1.24e-05	0	0.000169143	0	0.00148352
579.146	9.877	+		-0.363579	-0.337593	〇		0.00861172	0.00729524	0.00553839	0.00640505	0.00419276	0.00782511	0.00591683	0.00527991	0.00635979	0.00560894	0.00744067	0.00692846	0.00690075	0.00739916	0.00654679	0.00800395	0.00646634	0.00512594	0.00681916	0.00628451	0.00793465	0.00903017	0.0069884	0.00883678	0.00539392	0.00572747	0.00667232	0.00750333	0.00485335	0.00905173	0.00634308	0.00530158	0.00668082	0.00649955	0.00636608	0.0077162	0.00633891	0.00709281	0.00787538	0.00520272	0.00258721	0.00621348
579.167	11.05	+		0.286278	0.323516	〇		0.00411616	0	0	0.000248858	0.00103918	0.00159068	0.00196707	0.00117154	0.000985153	0	0.000918561	0.000133562	0.00212522	0.00318928	0	0.000542147	0	0.00110654	0	0	0	0.00335637	0.0007789	0	0.00080484	0	0.00181802	7.04e-06	0.00143991	0	0.00292086	0.000306054	0.00221351	9.59e-05	6.72e-05	0.000213995	0.00195325	0.00373843	0	0.00163958	0.000262003	0.00453794
580.151	9.885	+		-0.425371	-0.396854	〇		0.00234544	0.00243304	0.00189495	0.00187672	0.00138359	0.00245909	0.00199491	0.00154186	0.00192097	0.00169497	0.00200996	0.00201097	0.00205724	0.00218721	0.00187969	0.00259703	0.00213909	0.00160112	0.00210304	0.00186655	0.00243914	0.00256752	0.0019072	0.00264276	0.0014534	0.00164034	0.00194403	0.00219448	0.0012811	0.00302914	0.00198871	0.00163981	0.00194216	0.00200759	0.00196944	0.00236157	0.00192017	0.00219424	0.00230117	0.00170871	0.000433076	0.00163043
593.141	11.8	-		0.0225814	0.000815037	〇		0	0	0.000655976	5.9e-05	0.000742244	0	0.000382122	0.000406355	6.47e-05	0	0	0.00046626	0	0	0	0	0	4.61e-05	0.000989322	0.000766665	0.000127603	0	0.000485733	0	0.000924089	0	0.0013033	0	0.000343255	0	0	0.00532702	0.000194376	0	0.00101918	0	0	0.000791458	0.000266023	0.000256678	2.66e-05	9.33e-05
595.16	10.354	+		0.431958	0.443829	〇		0.00268863	0.00138499	0.0011674	0.000372269	0.00116309	0.00113617	0.00132748	0.000712378	0.00102252	0.000370569	0.00080922	0	0.00109791	0.00263637	0.00133928	0.000520159	0.000328667	0.000411565	0.00140144	0.000964928	0.000992089	0.00215648	0.00128593	0.00159885	0.0014889	0.000727933	0.00100152	6.48e-05	0.000646287	0.000585222	0.00164608	0.00304952	0.00128809	0.00202522	0.00218094	0.00163734	0.00120815	0.00246623	0.0010029	0.00103299	0.00267362	0.00446658
595.161	11.678	+		0.0642612	0.0259571	〇		0.00149946	0.00116423	0.00290418	0.00119688	0.0023532	0.000213343	0.00275074	0.00160625	0.00105315	0.000487033	0.00192911	0.00232463	0.00103192	0.00129775	0.000392068	0	0.000174805	0.000313126	0.0042043	0.00281828	0.00163977	0.000406873	0.00219431	0.000908232	0.00327961	0.00102526	0.00432246	6.12e-05	0.00163111	0.000160742	0.000570219	0.0126873	0.00188949	0.00147598	0.00299746	0.00109904	0.00120596	0.00349041	0.00215206	0.00139738	0.00100113	0.00171989
595.165	9.781	+		-0.187656	-0.180466	〇		5.93e-05	6.08e-05	0	3.84e-05	0	0.000260398	0	2.78e-05	0.000404045	0.000109932	0	0	0.000631551	0.000628595	0.000902192	0.00015008	8.7e-05	0.000141942	0	0.000156497	8.97e-05	0.000129529	0.00027399	0.000122398	6.61e-05	9.86e-05	0.000103522	0	0.000126425	0.000160215	0.000486154	6.24e-05	0.000331249	0.000384753	0.00021359	9.86e-05	0.000601909	0.000547527	0	1.12e-05	0	0.000310244
601.128	3.166	-		0.634094	0.642915	〇		0.000214782	0.000305206	0.000141357	0	0	0	0	0	0	0.000102027	0.000192672	3.95e-06	7.16e-05	0	0	0	0	0	0	0	0	5.37e-05	0	0	0	0	0	3.87e-05	3.54e-05	0.000116819	0.00056115	0.000194111	0.000225255	9.66e-05	0.000202125	0.000117254	0	9.38e-05	0.000106029	0.000127859	0.00093925	0.00100253
604.166	3.082	-		0.0679167	0.0305572	〇		7.55e-05	0.000196349	4.75e-05	0	0.000108799	0	0.000119232	0	0	3.79e-05	0.000811618	0.000210074	0.000761068	0	0	6.45e-05	0.000418999	0.000670422	0.000457407	0	0.000131731	0.000130749	0.000297004	0	0.000256189	0.000610725	8.73e-05	0.000329215	0.000247469	0.0017694	0	0.000337444	0.000746766	0.000253821	0.000451796	0	0	0.000505684	7.22e-05	0.000127985	0.000442345	0.000276951
609.09	11.4	-		-0.105735	-0.111438			2.96e-05	0.000425095	0	0.00990072	0.000146626	0.00147789	0	0	0	0.000846989	0.000159038	0.000167157	0	0.000533398	0	0.000239877	0	0.0001096	4.83e-05	0.000154436	0.00269574	0.000336377	0.00178366	3.82e-05	0.00507294	0.0056255	0	0	0.00309635	0.0038396	0.00514136	0.005416	0.00484893	0	0.00205278	0.000484407	3.27e-05	0.00334753	0.0039156	0	3.72e-05	0
609.141	11.159	-	1.018	-0.279874	-0.343812	〇		0.00255903	0.00619242	0.00233259	0.00272086	0.0029777	0.00234775	0.00280063	0.0059684	0.00434784	0.00429589	0.00277003	0.00207476	0.0051081	0.00571514	0.002876	0.00449676	0.0023627	0.00529913	0.00525396	0.00461776	0.00517211	0.00264208	0.012683	0.0060355	0.0110167	0.00548721	0.0103371	0.00641988	0.00850085	0.00549427	0.00349181	0.0144207	0.00344461	0.00310307	0.0091419	0.00365598	0.0040062	0.00281461	0.00480606	0.00239934	0.0011988	0.00232944
611.135	9.301	-	2.549	-0.463407	-0.449355	〇		0.03073	0.0361818	0.0162932	0.0158871	0.0150531	0.0394017	0.0293918	0.0376125	0.0387796	0.0152543	0.0325948	0.0223448	0.0393813	0.0555619	0.031316	0.0230423	0.0274158	0.0217709	0.0265608	0.0264762	0.0371508	0.0272656	0.0381039	0.0380217	0.0327308	0.0232599	0.0500937	0.0266637	0.0309871	0.0282827	0.0396404	0.0505056	0.0236421	0.0380276	0.0381793	0.0329614	0.0254941	0.0465314	0.030686	0.0306374	0	0.0146061
611.155	11.174	+		-0.173978	-0.25392	〇		0.000824886	0.00143635	0.000225288	0.000287359	0.00074701	0	0.000838447	0.00125226	0.000672612	0.000724632	0.000637718	0.000644703	0.00125377	0.00127294	0.000702027	0.00114066	0.000324811	0.000812802	0.00149568	0.00114899	0.0011537	0.00043353	0.00289828	0.00151853	0.00249664	0.00107238	0.0020316	0.0011629	0.0017193	0.00163078	0.000601357	0.00496539	0.000806496	0.000184418	0.00262133	0.00112308	0.000580926	0.000926609	0.00114069	0.000251533	0.000400875	0.000377516
633.069	9.353	-		0.0210397	-0.0134881	〇		0.0145744	0.0207282	0.030134	0.0430389	0.0361816	0.01657	0.0156308	0.0172694	0.012604	0.0394132	0.0237554	0.0262873	0.0153437	0.0125912	0.0222721	0.0185341	0.0130173	0.0347791	0.0425594	0.0235584	0.0188598	0.0318286	0.0131899	0.0193487	0.0149473	0.0222814	0.00801271	0.0256709	0.020566	0.0242859	0.0205595	0.0100616	0.0245312	0.0190174	0.0179628	0.0231408	0.0335135	0.0162866	0.0302796	0.0221672	0.0264079	0.016432
635.081	10.116	-		-0.0680928	-0.13864	〇		0.0020097	0.00149956	0.0072061	0.00699838	0.0115259	0.00040531	0.00131928	0.00289027	0.00159407	0.0123925	0.00179971	0.0019246	0.00602928	0.000859225	0.00371319	0.0102961	0.0113768	0.00846469	0.00275515	0.00210492	0.00235392	0.00599473	0.00710794	0.000968068	0.00617178	0.00661833	0.0021271	0.00795547	0.0041472	0.00536989	0.00323266	0.000590637	0.0122081	0.000617201	0.00527751	0.00578918	0.00189652	0.000410461	0.00745678	0.00575615	0.0032533	0.00262687
687.133	8.455	-	1.289	0.430508	0.426848	〇		0.0056693	0.00615486	0.00594819	0.00904715	0.0100003	0.00435054	0.00451334	0.00446921	0.00213891	0.00990507	0.00839423	0.00496578	0.00234308	0.00107075	0.00543696	0.00662683	0.00338337	0.0074012	0.00682455	0.00490498	0.00903727	0.00693105	0.00422689	0.00515066	0.00280335	0.00646438	0.00161495	0.00943557	0.00456702	0.00731142	0.00483511	0.00418628	0.00579463	0.00591625	0.00381005	0.00661305	0.00814528	0.0052098	0.00567046	0.00675991	0.0197061	0.00458735
Red color displayed 34 selected compound peaks positively correlated with the inhibitory activity of a-glucosidase of green tea cultivars (high VIP values, Sunrouge > 0).
Blue color displayed 4 representative compound peaks negatively correlated with the inhibitory activity of a-glucosidase of green tea cultivars (high VIP values, Sunrouge > 0).
